# Supplementary material for: Fine Time Course Expression Analysis Identifies Cascades of Activation and Repression and Maps a Putative Regulator of Mammalian Sex Determination
Source: PLoS Genet. 2013 Jul 11;9(7):e1003630. doi: 10.1371/journal.pgen.1003630 (PMC3708841; doi:10.1371/journal.pgen.1003630)
Supplement: Dataset S1 — Scatter plot gene lists. This excel file contains the genes and their fold changes that were used to construct the scatter plot in Figure 2. The fold changes are in log2 scale and are for each sex between the initial (E11.0) and final (E12.0) time points. Fold differences were computed using limma. (XLSX) [file pgen.1003630.s001.xlsx]

## Sheet: Higher in Females
ProbeID	Gene Symbol	XX Fold Change	XY Fold Change
60050	Insl6	0.0798599	-0.585674
1240243	Pfkm	0.0562547	-0.601592
1260709	Ogt	0.588649	-0.136239
4220091	Nradd	-0.000595584	-0.713166
4890674	Fgfr2	0.654771	-0.147135
1820341	Pde1A	0.932986	0.280873
5090619	Csgalnact1	0.844497	-0.351098
3180019	Gng2	-0.547567	-1.24475
4890563	Sema3A	0.764157	0.170196
5700026	Rnaset2B	0.383333	-0.641019
2650154	Aldh1B1	0.323799	-1.04844
5550470	Aldoc	-0.0911545	-0.946603
1050050	Sohlh1	0.967692	-0.0307492
6290014	Phlda2	1.65751	-0.485378
2810091	Specc1L	-0.023364	-0.606651
1710066	Apoc1	-0.422952	-1.01022
3170068	Bad	-0.0877358	-0.880879
1710215	Angptl4	1.58043	0.329123
5360228	Lor	-0.0957539	-1.95301
6200500	Dyrk1B	-0.0624277	-0.624378
2680672	Papln	1.67628	0.59917
3870360	Col12A1	1.37438	0.148599
6860528	Epb4.1L1	-0.276391	-1.08007
6620255	Nacc2	0.105885	-0.593086
1740541	Adcy2	-0.295559	-0.895181
5810398	Rnase4	1.13366	-0.0287566
4610110	Fst	2.58125	-0.598902
5050471	Nrn1	1.22978	-0.359892
6250154	Epha7	-0.116293	-1.15784
3130630	Cdkn1A	-0.305414	-2.12316
4830500	Lphn3	-0.265095	-0.98249
5360735	Cygb	0.873742	0.475924
6220273	Tspan12	-0.524763	-1.31037
1090576	Drp2	0.733548	-2.0881
3060066	Dhdh	-0.0341546	-0.724423
4480152	Cachd1	-0.00559317	-0.834829
2190397	Podxl	0.344192	-0.719004
1400041	Gbp2	0.554807	-2.09693
3190577	Samhd1	1.0286	-0.263103
1850446	Pik3R3	0.441306	-0.650075
4850762	Tkt	0.189533	-0.648061
1400746	Loc100046207	-0.243556	-0.607461
510288	Myh11	0.827602	0.253955
1980156	H2-Bl	-0.538583	-1.13866
6660240	Tkt	0.420312	-0.672634
1230240	Igfbp2	1.51718	-0.0389481
5340551	Arhgap29	0.690656	-0.515331
4280022	Ccbl2	0.179093	-2.23347
6350678	Gata6	-0.181598	-0.889086
1780619	Rab32	-0.169555	-0.909292
1690242	Thsd7B	1.60312	0.388047
6580095	Greb1	-0.285222	-0.782786
7210433	Eg574403	1.6183	-0.194555
870468	Map3K12	-0.0271255	-0.587406
4010398	Acaa2	0.153189	-1.02401
6660653	Bag3	0.0977529	-0.754568
5670039	C1Qtnf4	0.924976	-0.0233525
6290411	Pank1	0.905459	-0.427584
6860288	Nfatc4	-0.362586	-1.08463
4040397	Ugt2B36	0.793622	-0.243937
5860296	Rasgrp1	1.51573	0.11327
3390605	Cyhr1	-0.0657505	-0.638504
4670487	Kif3C	-0.136066	-0.758244
7040184	Lgals7	1.88649	0.748128
6420332	Igsf11	0.884804	0.253594
1440630	Axin2	1.05487	-0.19612
4570747	Trafd1	0.0749674	-0.608035
4280131	Slc24A3	0.0748211	-0.844256
7050521	Thsd7B	1.11926	0.221031
2970692	Tgfb1I1	0.366193	-0.699803
2000739	1110012J17Rik	-0.426821	-0.9487
3990037	Chpt1	0.605471	0.0547508
6180348	Crabp2	-0.688335	-1.44273
6380095	Adk	0.340113	-0.726998
830358	A730017C20Rik	0.101778	-0.660134
610315	Ldoc1L	0.232061	-0.72681
4640209	Igsf11	0.931152	0.313992
5080450	4833426J09Rik	0.00868234	-0.69297
5810538	Ccdc80	0.537353	-0.857779
6200719	Acss1	0.248812	-0.823971
2750037	Zfp277	0.423744	-0.761626
580364	Igfbp2	1.32011	0.193111
6220386	Olfm1	0.227526	-0.684346
4760551	Kcnd2	0.189848	-0.662834
4610288	Garnl3	-0.496995	-0.96676
2490731	Myl1	1.18658	-0.222454
1110280	D12Ertd647E	1.60946	0.832134
4290114	Cib2	1.30111	-0.197806
7570292	Spon2	-0.305333	-1.14871
3990224	Zfp277	0.413771	-0.811237
4760424	Loc100048436	1.15689	-0.343665
3140646	Irf5	-0.131004	-0.969252
6660470	Jmjd1A	0.173441	-0.917242
430008	Lrrn1	1.08174	-0.480885
2000450	Cpt2	-0.0589143	-0.595512
2970176	Cpa2	1.26271	0.0898265
3830390	Grik5	-0.185445	-0.669951
2370520	Ahnak	1.0684	0.127685
5900575	Il6St	0.70372	0.261219
4760630	Reep1	0.457474	-0.839984
2470242	Hsd3B7	-0.185851	-0.758816
6960142	Edn2	0.195719	-0.888474
4010278	4930544G21Rik	-0.627145	-1.7054
270592	Plekha2	-0.047935	-1.24034
1440543	H19	0.00840277	-1.01513
7160707	1700008P20Rik	0.651907	0.0598773
4180050	Mmp23	0.961811	-0.121508
4640187	Acaa2	-0.0051657	-0.78771
1070152	Stxbp2	-0.225984	-0.671327
5870220	Car14	-0.203224	-0.684291
4230619	Pkp2	-0.115237	-0.726381
4150424	Pacrg	0.0205303	-0.694315
240736	Rps6Ka3	0.806052	-0.225529
3780491	Ppp4R4	0.121462	-1.18798
7320162	2310047D13Rik	0.0698424	-0.674224
6620187	Ndrg1	1.03426	-0.166754
6840634	Cib2	1.35098	-0.136123
7210632	Pde1A	0.92817	0.100314
7330274	Chpt1	0.683551	-0.0303808
2900131	Myh8	1.21549	0.120248
3890762	2600011E07Rik	0.721947	0.12929
870349	Pnlip	-0.84108	-1.90331
2230253	Fndc5	1.04039	-0.330633
4290142	Sulf1	1.01336	-0.899896
7400441	Vgll2	1.5566	0.0333512
4290300	Sp5	1.95204	-0.645812
5090414	Acaa2	0.0797751	-1.01253
4280286	Pde1A	1.29224	0.333166
2260398	Zbtb7C	0.0158621	-1.21299
5050731	Pik3R1	-0.0703016	-0.796209
2450100	Punc	-0.973822	-1.71614
5820240	Sspn	0.118836	-0.762316
6200392	Sprr2D	3.36462	-1.34841
2320521	Dhrs7	0.646302	-0.103744
7160307	Loc100046044	-1.06142	-1.66528
6550603	Sepn1	-0.110339	-0.686988
4490452	Aifm2	-0.118551	-0.785763
7200338	Cdh12	0.132592	-0.590697
3890022	Ndrl	1.00251	0.121608
4590215	Olfm1	0.394454	-1.15053
4200672	Myst4	-0.0881219	-0.586449
5340440	Defb7	-0.155456	-0.697752
2710435	Fndc5	0.846202	-0.296491
4280494	Slc30A5	0.661539	-0.30551
1770324	Wnt4	0.327991	-1.5853
2140609	Klhl23	0.0441333	-0.61995
4900592	Prmt2	-0.241093	-0.692545
270725	Plac1	-0.295545	-0.972753
6770392	Vav3	0.182846	-1.25819
3830601	Eno3	-0.423808	-1.10093
4880392	Scmh1	0.11054	-0.715194
60553	Gbp3	0.166538	-0.70479
1090605	Tspyl3	-0.10905	-0.614788
870291	Fam132A	0.36211	-0.731291
3310739	Amhr2	0.238978	-0.597667
4230136	Rasl11A	0.380442	-0.637346
1110021	1700029G01Rik	0.424837	-0.658793
7000754	6330403K07Rik	-0.336156	-0.9422
3310424	Acaa2	-0.0317602	-0.877954
7100059	Loc212390	0.648146	-0.0567421
6940133	Ccbl2	-0.0212474	-1.63495
6270400	Pnliprp1	0.834667	-0.918159
1710242	Ecm1	-0.696818	-1.79268
6220632	Mtap2	1.26549	0.651809
5490646	Jmjd1A	0.210623	-0.743553
5260440	Dlgap4	-0.144279	-0.607076
6100392	Tmem53	-0.0780508	-0.71665
6200689	Vgll2	1.66254	0.0661143
7040176	Sohlh1	1.16962	-0.27743
1110719	Frmd6	0.328379	-0.887097
430739	D030013I16Rik	0.0372132	-2.55339
160168	Tph2	0.867522	-0.469972
4040088	Tceal6	1.11822	0.26572
5690102	Dapk1	-0.333397	-0.871165
2350242	1700026D08Rik	0.143427	-0.800754
4810286	Myd88	-0.172843	-0.664323
4010056	Pdgfc	0.0504362	-0.786253
3170192	Vegfc	-0.24032	-0.818079
1030270	Pld1	0.660166	-1.14759
4780092	Dclk1	0.0169401	-0.748104
990280	Cd97	0.6585	0.103227
730692	Eml1	-0.229063	-0.668418
840437	As3Mt	-0.100323	-0.60309
2650131	Rarb	-0.188432	-0.721142
610463	Srxn1	-0.0355502	-1.15359
5570053	C130074G19Rik	0.671527	-0.113205
1230672	Mxra8	0.0168222	-0.676366
4200451	Tmc4	-0.0623209	-0.933929
360187	Cyp7B1	0.670409	0.131276
4730538	Rpp21	0.203975	-0.595218
7610450	Itpr2	0.588763	0.00432347
3830048	Loc100044204	0.2126	-1.21433
6650370	Trpc7	-0.0504409	-2.16349
2970189	Srxn1	0.0297341	-0.707647
4280274	Gdpd1	-0.039234	-1.15317
3190553	Agtr1A	0.652845	-0.453157
1340102	Cpa1	0.166167	-0.891029
2680131	Adam8	0.681423	-0.436121
6590450	Ppap2C	-0.00942274	-0.600112
540546	Ech1	0.752168	-0.367797
4570451	Cdkn1C	-0.115389	-1.32638
1980102	Gsdmdc1	0.721069	-0.00424888
5670246	2900011O08Rik	0.35536	-0.624037
3360162	Enpp2	0.165465	-0.896479
940246	Pkp2	-0.379757	-1.03835
3440132	Smpdl3B	0.256301	-1.01367
840689	Tmem35	0.816531	-0.440199
6290528	Cpne8	0.605093	-0.451202
4290528	Greb1	-0.165048	-0.845221
520470	Slc7A11	0.623353	-0.367358
7000692	Ppp1R9A	-0.178582	-0.79413
7560647	Meis1	-0.00658141	-0.992251
1470053	Gk5	-0.392223	-1.02137
2750594	Tmem51	0.837578	0.174148
650021	Loc100048721	-0.903077	-1.74556
2450059	Prdx3	0.815885	-0.0673572
1570619	Slc30A5	0.634648	-0.365613
3290523	Gas6	1.59622	0.293853
3780427	Ctxn1	-0.32252	-0.844241
6860048	Taf7L	0.890153	-1.29842
5900672	G6Pc2	-0.171896	-1.16828
450632	Igf1	0.101099	-0.776948
3390221	Bace2	0.959128	0.139131
7400491	Epb4.1L1	-0.294394	-1.18251
6560021	Irx5	1.07625	0.17364
1010669	Tmem50B	0.377479	-0.599471
4490706	Mapkbp1	-0.0770515	-0.607686
3060471	Pik3R1	0.027709	-0.663313
7200719	2810046M22Rik	-0.566189	-1.6563
2070377	Cdkn1A	-0.474967	-1.24974
4640259	1700088E04Rik	-0.304259	-1.06749
2060441	Tbc1D7	-0.0106704	-0.733233
6550209	Sdc2	0.634058	-0.263889
5720577	Apbb1	-0.188831	-0.677197
6620639	2310040C09Rik	0.158596	-0.745785
2940494	Ppp4R4	0.321325	-0.977343
7040491	Cdkn1A	-0.20515	-1.09975
1090288	Neo1	-0.152626	-0.731065
2060546	Tnfrsf19	0.997091	-0.882883
3710601	Prkcd	0.212129	-1.33627
5690246	Gbp1	0.389133	-2.16085
60703	Irx3	3.37178	0.15306
5260482	Wnt4	0.370033	-1.47808
5670739	Msx1	-0.0627993	-2.34108

## Sheet: Higher in Males
ProbeID	Gene Symbol	XX Fold Change	XY Fold Change
5820753	Slc38A5	-0.0874296	1.4795
2650010	Cadps	-0.0433327	1.11752
1820037	Rasl12	0.187813	1.81226
4050653	Pitpnm2	-0.120723	0.913979
10296	Tacc1	-0.0440622	1.01949
3890332	Gadd45A	-0.306412	0.807209
5960543	Mmd2	-0.162138	3.43658
4590451	6030408B16Rik	-1.02007	0.217479
5360685	Igfbp7	0.296406	2.42909
540487	9930021D14Rik	-0.0379345	1.25683
4490324	Ctrl	-0.482836	0.661577
5820369	Mef2C	-0.0677229	0.730592
1740338	Tinagl	0.0217005	1.9719
3990196	Diras2	0.0933009	1.55766
4060132	Lrp4	-0.0277727	1.49598
1450121	Itga9	0.159698	0.949798
4490554	Sema4A	-0.0185442	0.736782
2060273	Pak3	-1.15562	0.399471
6200348	2310045A20Rik	-1.64613	0.0690026
6550762	Hsd17B3	-0.00676148	1.16127
7000470	Mro	-0.213375	1.04832
4570333	Acss2	-0.04842	0.755033
5080575	Sct	-0.354106	1.19557
4590064	Hsd17B1	-0.06289	1.26128
4570239	Arhgdig	0.393605	2.35421
2030088	Defb19	-0.927169	2.04545
5900360	Pgp	-0.0207586	0.66467
5420445	E130203B14Rik	0.279389	1.49436
240025	Islr2	-0.266917	1.87432
3830296	Gal3St1	0.187624	0.775371
5220041	Mall	0.0640107	1.35482
1820746	Pitx2	-1.06833	1.51909
1400601	Stard8	0.0205625	0.749743
6110008	Bcl11B	0.0746888	0.603155
150075	Fgf9	-0.156452	1.49327
670333	Rtn4Rl1	0.34985	1.73897
4060484	Tpm1	0.110936	0.623803
2120088	Cbln4	-1.18474	1.79338
6370168	Sox13	0.00377624	0.646694
1470121	Sdc4	0.120989	0.757622
60239	Dusp6	-0.810352	0.262756
130577	Fgf10	-1.10575	-0.211028
4150133	Pdgfa	-0.356659	1.15128
1300220	Tmprss13	-0.0655424	0.688033
3610332	Pdyn	0.456525	1.28844
7560673	Pdlim1	0.0369278	0.970588
4640161	Metrn	-0.728925	0.142541
510722	Tgfbr3	-0.149644	0.68907
5670328	Atp1B2	0.432734	1.25283
4860445	Stard8	0.0632826	0.711783
2120286	Mfge8	0.180577	1.07122
3290747	Bex2	-0.0114345	0.970555
6130014	Iqgap2	0.00538939	0.810814
6770050	Rerg	-0.0305389	1.80785
5700433	Tpd52L1	-0.0491149	1.40225
3420156	Col9A2	0.0680644	2.638
2940541	Gstm6	-0.13395	1.54456
1260095	Efhd1	0.0186582	0.612582
3180553	Dusp15	-0.265027	1.5136
5870687	Slc29A1	0.13357	0.957587
5360431	Fkhl18	0.106946	0.972945
1230142	Gdnf	0.11812	2.64734
4920487	Ckb	-0.126469	1.12656
7050390	4921528G01Rik	0.170181	0.862722
5570091	Sntb2	-0.297446	0.599462
1070274	St3Gal4	-0.188456	0.936954
5860753	Plekha4	0.166351	1.40961
2370630	2610204M08Rik	-0.145903	0.786058
6450370	Paqr7	0.562252	0.837508
6380524	Trim47	0.133924	1.4613
3520390	6030408B16Rik	-0.898069	0.0238128
5690670	Gpr182	0.354339	0.827611
3130450	Adamts16	0.604805	2.38874
4010082	Ctgf	0.581258	1.93186
670626	Gmpr	-0.391633	0.716007
2060364	Tmprss13	-0.163891	0.863119
3120576	Arpc1B	0.193146	1.01508
430014	Mylk	0.37225	1.09841
4040435	Chchd10	-0.69795	0.742149
430669	Ppp1R13B	-0.114358	0.887185
2690025	Gstm2	0.499291	1.6996
5690270	Col18A1	0.280927	1.79806
610414	Ctsa	0.184242	1.01525
2100215	Irs2	-0.0936175	0.652672
1170139	Spp1	-0.101887	2.04582
7150243	Bdh1	0.0735593	0.870381
270010	Etv4	0.0131022	0.879863
3370243	Smtn	-0.444826	0.80261
1400689	Sh3Gl2	0.235269	0.823834
6520056	Smtnl2	0.0697795	1.5895
1690685	Tmem180	0.0360753	0.687871
5890347	Cst9	0.25487	4.68895
5550711	Tesc	0.0301305	2.73434
5570672	Ptgds	0.0872439	1.94482
6520273	Adamts2	0.970826	2.33808
2810100	Grb14	0.0686818	0.722165
5820647	Fdxr	-0.730472	0.35103
4210129	Socs2	0.551825	2.46327
6520725	Ffar2	0.344804	0.980169
6290181	Kcne1L	0.667675	1.76989
6660041	Mkx	-0.119943	0.622501
6220612	Aph1B	0.0340762	1.4401
1410168	Tmem100	-0.325998	0.885987
7570315	Agpat4	-0.342625	1.28335
7510408	Adora1	0.382943	1.09686
2120634	Serpine2	0.087392	1.18038
7570563	Adamts2	0.528208	1.57511
6350086	Slc6A8	0.11566	1.20572
270612	9530058B02Rik	-0.597812	0.394544
3450066	Col18A1	0.108651	1.51673
6370184	Lefty2	-1.01003	1.57844
4900168	Osr2	-1.48867	0.456938
6620544	Espn	0.214521	1.05906
2370279	Phca	0.288481	0.963695
3850129	Gstm1	0.150215	2.13012
4810187	Lefty1	-0.763075	1.32731
3800600	Loc100046457	-0.0532874	1.08728
580609	Gadd45A	-0.204023	0.709323
1190202	Olfml3	-0.78511	0.504354
2760343	Robo1	-1.28261	0.353236
1470309	Arpc1B	0.157069	1.0429
4220326	Mcm10	0.198404	0.588048
2940661	Whrn	-0.6274	0.085018
1770152	Itgb5	0.0896558	0.730127
620372	Sphk1	0.74665	1.49665
1070709	Nedd9	-0.0173235	1.31054
1010050	Lmo4	-0.0939745	0.660161
1300747	Loc100046120	1.49899	2.01144
2320093	Spin2	-0.0256869	0.685508
430152	Chst1	0.385993	1.70045
3290519	Kank4	0.563026	0.957544
6290452	Kcnk2	0.263454	1.31168
5870730	Arpc1B	-0.087737	0.870883
5260382	Fdxr	-0.886698	0.463589
1240348	Mylk	0.29697	1.09817
7320685	Akr1B8	-0.205324	0.810212
3800608	Nedd4L	-0.0229693	0.761987
430403	Ppfibp2	-0.00394203	0.783698
7560154	Eg545758	0.0816347	0.771927
4290544	Nav1	0.366413	1.22177
730059	Mapk13	0.304424	2.07498
4200088	Ptk2B	-0.0997085	0.633657
4180437	Loc100047619	0.00565056	0.928913
780750	Hic1	0.553392	1.38325
4230768	Ai593442	-0.155278	1.63182
6520471	Gstm6	0.00859487	1.37312
5310768	Phca	0.231795	1.51418
2190039	Rnase1	0.142785	0.827063
6620196	Mybphl	0.936323	1.57449
2710324	Aard	1.03126	4.04846
2630402	Prokr2	-0.126456	0.797704
2570440	Nedd9	-0.14403	1.31899
4860494	Etv5	0.285674	1.05244
6650168	Hsd11B2	-0.453416	2.11146
6040521	Fbln2	0.0157637	1.75081
5690743	Loc677317	0.232798	1.47666
7400168	Lhx1	-0.102372	0.92611
3780193	Gsta3	-1.36457	-0.615267
3460224	Tpd52L1	0.176499	1.43935
3190731	Prickle1	0.19948	0.839443
4040189	Ednra	0.308501	0.895736
130239	Wisp1	0.564161	1.46155
7160370	B230342M21Rik	0.117471	1.03386
1770441	Loc100046129	-0.0303518	1.19463
5340768	3110035E14Rik	-0.0261514	1.67339
6290689	Enc1	-0.70186	1.17856
3190437	Rnd2	-0.336227	0.932636
4220672	Slc45A4	-0.14243	0.710439
3120309	Ddit4L	0.785519	1.75824
3940639	Glipr2	-0.702757	0.120202
730025	Gstm2	0.402273	2.30749
2570672	Atp2A3	-0.105482	1.07666
1770468	Adssl1	0.180619	0.796327
7320221	Pnmt	-0.00123583	1.18368
2600286	Fgf10	-1.12057	-0.261767
2070253	Rangap1	-0.19712	0.686357
6760228	Elmo1	0.00990584	1.37628
4280445	2500002L14Rik	-0.154666	1.00193
5550025	Ppargc1A	0.0364811	0.688606
290328	Phlda3	0.109068	0.896467
5290630	Atp1A1	0.172412	0.632097
6520403	Cltb	-0.0241535	0.781871
2900402	Vat1	-0.0467377	0.68313
7100435	Nudt19	0.254716	0.904673
430504	Tmem184A	-0.542469	2.59646
5810470	Aldh1A1	-0.280433	1.17303
1690095	Amh	-0.0780225	3.2734
4850731	Nav1	0.280729	1.28426
1440671	Mapk13	0.207123	2.16489
4050026	Cacna1H	-0.108154	0.60441
2000482	Pdlim3	0.359019	0.903077
6290133	Endod1	0.0925989	0.829751
4050255	4930511J11Rik	0.918255	1.91513
4200309	8030411F24Rik	-0.0389525	1.19645
7320338	Pitx2	-0.423663	0.736634
1470091	Sort1	-0.86107	-0.10383
4480468	Arhgef3	0.156119	0.951323
1440575	Nudt19	-0.292258	0.934287
830369	Cyba	0.185787	0.96542
5270452	Tiam1	-0.0436602	0.594272
1170450	Shbg	0.355382	1.44814
1070452	Tnnc1	0.0559917	2.21214
2230730	Gjb2	0.082026	1.54133
780019	Ankrd56	0.0522961	1.20097
6860544	Arhgef4	-0.0745858	0.720356
5550414	Brp17	0.307229	0.820925
1170468	Fabp3	-0.371243	0.666861
6860309	Nuak1	0.0670359	0.617877
5310747	Mt3	-0.0452426	1.69889
1110162	Bex2	0.136941	1.18016
5130148	Sparc	0.123833	0.798158
840446	Hapln3	0.123746	1.63385
5700019	Rcan1	0.187716	0.984803
620202	Smtn	-0.541261	0.730102
3140682	Atg9B	-0.2097	1.40246
6380048	Col14A1	0.107628	0.822514
4830138	Gas7	0.812761	1.50834
4480279	Kcnh1	-0.693302	0.709053
20129	Cyp26B1	0.00186965	1.15354
7510072	Gstm2	0.373125	1.78866
1770541	Tnfrsf12A	-0.0213688	0.865472
4560414	Ctrb1	-0.108473	1.02518
7380164	Col2A1	-0.412756	1.17781
1050040	Dab2Ip	-0.0788536	0.711766
1260021	Gldn	0.073446	0.725884
2450279	Sox8	-0.155737	0.910315
3780113	Tmem184A	-0.112447	1.26595
1260025	Dtna	-0.112435	1.25225
1110372	Zfp42	0.0645099	0.717014
2120338	Ralgps2	0.157002	0.754944
830377	Tspan32	-0.0122623	1.2281
6960730	Eif2S3Y	0.114623	0.721529
2900338	Stc2	-0.382863	0.714801
4230228	Fbln2	0.802436	3.37786
3440615	Dscr1	0.0661465	1.25473
1230341	Bhlhb2	0.00640678	1.02943
430195	Col27A1	0.122524	1.10169
3610398	Rnf181	-0.1341	1.03087
2230026	9130213B05Rik	-0.740219	-0.169122
5560100	Nkd2	0.174921	0.756855
4390128	Ralgps2	0.0655809	0.709957
6770603	Col2A1	-0.408035	1.29177
5340138	Fgf13	0.340617	1.02643
6250129	Zan	0.0413813	0.731514
2510561	Myl4	0.14297	1.58857
1500112	Dhh	0.0397294	4.47565
5670451	Sox9	-0.352698	1.47086
4060072	Cbln1	-2.80855	1.04713

## Sheet: Not Dimorphic
ProbeID	Gene Symbol	XX Fold Change	XY Fold Change
6650458	Nfkbiz	0.108194	0.606499
4670653	Tmem218	-0.137677	-0.6035
520367	Accn2	0.355536	0.731039
3990053	F2R	-0.939689	-0.887841
6860609	Rbp1	-0.566833	-0.690085
780554	Sema7A	0.580276	0.864331
5310332	Rpa2	0.563502	0.715951
4180270	Cdk2Ap2	-0.573452	-0.688319
1500327	Gm817	0.70964	0.499809
5900201	Plekhb2	-0.41475	-0.638563
450356	Acot1	0.596694	0.360921
160484	Sv2A	-0.502681	-0.669397
4900438	Ppp1R3C	0.95945	1.55708
7100008	Mnd1	0.663698	0.897191
2320341	Akap12	-0.132358	-0.678198
1240014	Kalrn	-0.905258	-0.953967
7560189	Tex19.1	1.15496	1.17916
5900615	Pdcd10	0.339582	0.596789
3190672	Mc2R	-0.975896	-0.709785
830397	Ptn	-0.66212	-1.14946
6110170	Tpi1	-0.323413	-0.984465
3120136	Gdf10	0.428055	0.664028
6900672	Hsd17B11	0.900432	0.404215
2470441	Hoxb7	-0.985429	-1.23666
3180133	Ppp2R5D	-0.325833	-0.655157
7570619	Plxdc1	0.872728	0.712091
4180181	Hlx	-0.50744	-0.65488
7570598	Hey1	-0.827107	-0.700401
4220731	Dapk1	-0.487465	-0.733123
2490397	Rps6Kb1	0.159825	0.586239
4540379	Dpysl3	-0.192763	-0.702942
4780735	Wfdc10	-1.27616	-1.77409
5890100	Kcnh2	-1.00338	-0.873309
4880433	Upk1B	0.747485	0.525163
5390328	Dcn	1.35127	0.894516
1570424	D16H22S680E	-0.328055	-0.638353
3830706	Col16A1	1.0746	1.20971
4180743	Tuba3A	1.42994	1.49382
160753	Stag3	0.682476	1.0743
5130066	Ube1L	0.694492	0.681844
1980521	Jmjd2B	-0.188175	-0.626969
1660605	Sema5A	0.197926	0.721897
3190291	Doc2B	-0.642765	-1.11679
510291	Alcam	0.874625	0.423219
7040592	Tmub1	-0.181365	-0.64287
1690537	Aldoa	-0.435492	-0.761843
5700044	Bmp4	-0.977276	-1.24814
630437	Usp1	0.077264	0.64024
6940209	Loc100045403	0.564001	0.813605
7320689	Dppa3	1.06848	1.70877
2630204	Lbx2	-0.235442	-0.636786
5090411	Creld1	-0.598568	-0.931468
6280184	Gpx7	0.432252	0.591647
5550201	Kdelr3	0.212751	0.594679
6420750	Sall2	-0.680714	-0.828796
2450224	Rnf5	-0.465433	-0.626422
6110736	B2M	0.637565	0.371476
2340349	Aldh2	0.69617	0.357314
1510373	Aqp5	0.797167	1.12069
3310414	Tuba3A	1.51284	1.49352
1340446	Gp38	0.639847	0.528272
5420747	Ltbp4	1.68224	2.11726
2370053	2410146L05Rik	0.678602	0.375006
150504	Efna5	-0.7437	-0.390549
5860521	Figf	0.659916	0.207099
4830543	Ifi27	1.12499	0.206792
5340292	Nudt4	0.230652	0.861988
6270082	Cyb5B	-0.140179	-0.618999
6760154	Utf1	0.486783	1.16913
60639	Sbk	-0.447791	-0.622768
1450368	Adamts1	-0.622507	-0.785448
7320053	Gpx3	-0.93811	-0.110856
4570086	Lztr1	0.09995	-0.596022
2710735	Flywch2	-0.274478	-0.656892
770754	Tgfb2	0.766226	0.709155
1780152	Aw551984	-0.500295	-0.65781
1170278	Pcdh7	-0.53902	-0.632058
2070543	Dnajc19	0.268627	0.633162
5810471	Stk36	-0.378826	-0.598332
3170053	Rgs5	-1.2645	-1.46922
4210427	Cd248	-0.110991	-0.644671
2060082	Slc1A3	-0.613799	-0.522265
7200021	Sncg	-0.604224	-0.332059
110458	Adh1	-2.51405	-1.11865
4830148	Corin	-0.695867	-0.600695
4390148	Rhox5	1.06084	1.12976
7380470	Hapln1	-0.652576	-0.668708
6400669	Aldh3B1	0.533064	0.745245
1340743	Loc100045981	-0.403144	-0.804481
1440022	Galnt10	-0.590436	-0.152152
3840348	Pdcd2	0.325648	0.585691
5390242	Fign	-0.479526	-0.620155
1090725	Loc100043822	-0.229443	-0.696414
7000519	Enpp6	0.406272	0.599743
6860543	Mapre2	-0.396123	-0.629692
6900241	Npm3	0.259642	0.707587
3400561	Rhox8	0.794162	1.1674
7560047	Phgdh	0.321701	0.884422
6900097	Gclm	0.615033	0.478496
6130523	Aldh3A2	-0.708335	-1.04229
5340072	Mdk	-0.570416	-0.797802
6660634	Irf1	0.404065	0.707598
3850577	Ascc1	-0.219189	-0.705606
2850575	Vcam1	0.44634	0.902604
3290328	Aw551984	-0.39433	-0.975481
7050154	Sult4A1	-0.577023	-0.73288
7400725	Mgp	1.19898	0.693303
4480180	Phlda1	-0.543441	-0.702249
7210041	Col6A1	0.827672	0.608165
4230368	Loc100047579	-0.422371	-0.768822
2490575	Serpinf1	-0.400019	-0.834905
7380195	Slc44A1	0.317164	0.643676
2970402	Kif26B	0.307837	0.639457
6020274	Sema5A	0.368987	0.737885
3780102	Crispld2	-0.940568	-0.792991
2030215	Capzb	0.570052	0.784379
1980519	Gypa	-0.25501	-0.936024
360491	Ngfrap1	-0.695645	-0.329927
5420685	Nudt7	-0.253782	-0.590343
6510465	Mfge8	0.135394	0.606805
4860753	4930583H14Rik	-1.69386	-2.20087
5860446	Mfap3L	-0.51254	-0.630327
580402	Hbb-B2	1.66542	1.57497
6480360	Cpeb1	0.262846	0.738088
10768	Gm2A	0.834343	0.17134
2450500	Plxdc1	1.72244	1.28162
1470128	Loc100048721	-0.42147	-0.59315
2470358	Barx2	-0.619071	-0.539
4570630	Stim1	0.639151	0.96433
1980427	Plxna2	-0.972117	-1.46297
6200376	Loc100045617	0.759934	0.0352432
3130020	Lrig1	0.509558	0.737042
4570066	Nos3	-0.516546	-0.849739
610255	Loc100046616	0.373942	0.774442
610253	Eno1	-0.525273	-0.744319
1780068	Prtn3	-0.406504	-0.814603
2100358	Map2K3	-0.317694	-0.637509
830240	Lyz2	-0.0630843	-0.621315
3440463	Gucy1A3	0.79222	0.666412
6860291	Mif4Gd	-0.0679747	-0.626666
450133	Tgfbi	1.12638	0.92604
4780026	Tulp2	1.04839	0.972188
3440646	Prkcb	0.342239	0.627842
6650711	Pfkl	-0.590866	-0.695856
4590619	Lrrn3	0.712962	1.13893
4120554	Doc2B	-0.20846	-0.755966
3940411	Dbi	0.699913	0.691841
2230379	Liph	0.195595	0.752734
7400603	Il17Rd	0.0164155	0.761849
1770592	Nuak2	0.483355	0.586964
2120500	Etsrp71	1.40531	2.28485
5890719	Fam110B	-0.247608	-0.761717
5890487	Gstk1	-0.846914	-0.778413
4250059	Notch4	-0.807251	-0.536456
3190280	Tuba3A	0.716434	1.12264
5090653	Bc057371	-0.146132	-0.665235
2970091	Tmem218	-0.0448129	-0.712283
6940608	Snx21	0.000324717	-0.613541
5360300	Lpl	-1.37581	-0.88781
1770086	Thsd4	0.157803	0.892697
2100139	Bst2	0.479093	1.11318
290315	Rab31	0.263409	0.692151
430025	Cck	-0.886394	-0.434756
20088	Cxcl12	-0.920341	-1.09796
3710563	Sytl2	-0.300995	-0.636986
1070184	Xpr1	-0.537565	-0.690272
5960477	Serpinb6A	0.80705	0.329628
7560338	Ass1	-0.0963874	0.606755
4830386	Diap3	0.122339	0.694252
4280139	Dcn	1.08803	0.469623
3710594	Pkp2	-0.307808	-0.835607
6250180	Cyp2S1	0.448273	0.647547
6130053	6030419C18Rik	-0.170576	-0.720149
160437	D12Ertd647E	1.55334	0.845155
5290333	Me2	-0.831015	-0.970421
7650435	Vkorc1	0.337932	0.749951
1780411	Des	-0.47196	-0.762563
940438	Laptm5	0.0361583	-0.771973
110347	Pcdh20	-1.09522	-1.63816
5130136	Hoxb5	-0.949333	-1.10571
6270136	Tuba3A	1.45899	1.48442
5360608	Tjp2	0.238102	0.666613
4830129	Srebf2	-0.284393	-0.630373
7100291	Hoxa5	-1.13156	-0.999749
2360703	Itga3	0.160816	0.603896
6350324	Gna14	0.749155	1.20336
1690091	Vim	0.405866	0.806358
3370136	Gpc3	-0.771766	-0.504204
7050370	Uck2	0.351703	0.78612
4150670	St3Gal6	-0.151036	-0.659755
5270768	Elavl2	0.853939	1.00913
5550343	Hoxc6	-0.756593	-1.09888
6200753	Sat2	0.667769	1.0978
1570672	Ltbp4	1.12883	1.47006
1500228	Gfra3	-0.87138	-1.03468
5890129	Ptpre	0.382104	0.990806
6900397	Shisa2	0.361708	0.688182
5820056	Serpinb6B	1.90728	0.422973
3060162	Pbx2	-0.674604	-0.803998
3140291	Mast2	0.423287	0.867643
3180079	Hsd17B11	0.865087	0.104391
6250128	Acot11	-0.709949	-0.442041
2470465	Mdk	-0.434798	-0.654807
2760202	Wdr51B	-0.675129	-0.453177
1190445	Arg1	-0.529122	-0.59305
7570008	Spg21	-0.24423	-0.606433
2570754	Sgpp1	0.529256	0.772878
1440592	Shkbp1	-0.300797	-0.660094
6350196	Meis2	-0.649135	-0.777695
1850192	Cacnb3	-0.301276	-0.729374
4560162	Trappc6A	-0.589049	-0.90786
6980577	L1Td1	0.270008	1.27044
6220142	Khdrbs3	-0.696409	-0.345106
7320424	Hbb-Bh1	-0.524988	-1.13182
6480184	Wfdc10	-0.78768	-1.05879
6580021	Mpo	-0.0544972	-1.04623
4540598	Wfdc1	1.24124	0.709462
4040605	Gng7	-0.446285	-0.712143
7320593	Cugbp2	0.812873	0.243738
7650278	9030224M15Rik	-0.218195	-0.772091
730328	Smc1B	1.36188	1.04796
5720609	Lyz	-0.367487	-1.76258
2100402	Bgn	0.404074	0.968463
7150278	Csrp2	-0.602679	-0.767357
620280	Sgk3	0.275352	0.651986
160209	Cpsf4L	0.332326	0.931756
20608	Cenpp	0.265186	0.696052
6380349	Palm	-0.389781	-0.860371
7150356	Hist2H2Aa1	0.681958	0.141061
4880026	Tspan17	-0.727883	-0.424567
2230603	Unc5C	-0.757364	-0.939104
7160167	Emp1	0.600361	0.326897
1170328	Prl3B1	-1.55091	-1.72889
6960441	Cbr3	0.702379	0.954103
6100523	Cugbp2	0.979732	0.361943
4060154	Calu	0.0913721	-0.62303
110471	Id3	-0.3544	-0.848252
4280482	Trappc1	-0.110157	-0.706801
7210274	Aw555464	0.727191	0.321941
4860743	Myh6	-0.494975	-0.628301
4290161	Asz1	0.871641	1.38211
3830241	Ephb2	-0.318166	-0.661659
270187	Nqo2	-0.129676	-0.652221
4920561	Kctd15	-0.336315	-0.676112
6290152	Foxp1	-0.435774	-0.665711
870524	Pnliprp2	-0.346803	-0.88976
5870692	Plekhg3	0.273037	0.648874
380307	Rab27A	0.31178	0.595061
50068	Sema5B	0.598042	0.551935
670367	Tbx2	0.145908	0.652794
4290661	Coro1A	-0.110189	-0.864314
4900292	Kcnh2	-1.11457	-0.981599
1990484	Tcl1	0.5401	0.816576
6290463	Ltbp1	-0.360343	-0.888765
1470386	Asah3L	-0.100524	-0.792623
5900731	A830059I20Rik	-0.649997	-0.60042
4060575	Itm2B	1.01587	0.836388
1770717	Cfp	-0.477866	-0.694083
4120719	Srpx2	0.684752	0.518053
5290279	Hmgb2	0.281502	0.773951
870634	Gpr137	-0.240657	-0.673284
6330561	Lamp2	0.645484	0.475678
360053	5033414K04Rik	-0.594184	-0.949963
1230204	Cbara1	-0.00134051	-0.618049
3440639	Dhrs7	0.645902	-0.0938617
5670170	Fjx1	-0.135366	0.645523
4490750	Tbxa2R	-0.510398	-0.721813
1190112	Idh1	-0.194852	-0.95023
6960397	Itga11	0.501249	0.737011
4060075	Nfib	0.767262	0.244921
2810468	Sort1	-0.667762	-0.0618775
6550609	Pdlim7	-0.632038	-0.393707
3190681	Sv2A	-0.429788	-0.860433
1470278	Rab3D	-0.578749	-0.774159
3190685	Ldha	-0.437472	-0.890678
1690035	Ramp2	0.338669	0.730355
4040053	Rab11Fip2	-0.113987	-0.644242
7550112	Cxcl12	-1.09907	-1.19228
2260551	Col4A2	-0.0195963	0.739402
2690743	Shd	-0.402467	-0.744489
2480180	Senp7	-0.613824	-0.353789
5560468	Gldc	0.811512	1.04547
5910241	Peg3	-0.529095	-0.9146
5870722	Sec14L1	-0.542935	-0.758279
4010356	Chpt1	0.592523	0.378575
4390538	Itm2A	1.20463	0.575846
50440	Rasgef1C	-0.693018	-0.537184
270324	Tnc	-0.606042	-0.393414
2810192	Pmm1	0.319617	0.683086
3850255	Nbl1	0.777351	0.247541
6660201	Pdzrn3	-0.67763	-0.968217
990221	2300002D11Rik	0.752051	0.440472
3370703	Spsb4	-0.614843	-0.498445
540301	Map1Lc3A	-0.307962	-0.700158
3400368	Hoxc9	-1.00114	-1.26296
5420593	Ntrk2	-0.542837	-1.06128
5900450	Renbp	-0.515927	-1.02248
5820341	Nucb1	-0.211819	-0.717409
4640411	Pa2G4	0.196224	0.639641
2680133	Bc057371	-0.0590291	-0.850621
3120278	Angpt2	-1.10066	-0.877101
6980093	Htra1	0.889521	0.473096
360674	Trp53Inp2	-0.563039	-0.603246
10767	Klhl13	0.705972	0.351224
6280209	Hspb8	-0.2501	-0.598143
2000692	Abca7	-0.415573	-0.613841
50025	Raet1B	-0.214173	-0.600172
1170196	Tmem143	-0.502773	-0.73793
6940315	Aw548124	-0.0353499	0.835294
5720136	Aldh3B1	0.915814	1.02765
4390050	Jund1	-0.575686	-0.663484
290187	Nlrp4C	0.606184	0.482076
1780132	Impact	-0.661194	-0.403441
2970630	Tuba3B	0.751799	0.632968
1300246	Elavl2	0.61994	1.11578
3780291	Pkm2	-0.552787	-0.674926
580332	C1Qb	-0.00475572	-0.755968
1500463	Coro1A	-0.211356	-0.762948
2970286	Itm2B	0.661864	0.602159
940338	S100A1	0.676922	0.0683279
7100608	Prei4	0.704483	0.339005
4610431	Ttyh1	0.143607	0.651269
6280392	Hmgcs2	1.68121	2.52272
4040484	Luzp1	-0.611869	-0.473536
5860348	Fah	0.597228	-0.119075
1300017	Sec14L1	-0.163032	-0.619381
6840706	Wbp1	-0.222578	-0.659412
6180168	Thbs2	-0.12865	-0.593193
6220703	Htra1	0.793346	0.374693
1410619	Bex4	-0.775739	0.0361895
430561	Bcat1	-0.386742	-0.645757
6420465	Vkorc1	0.371419	0.667839
5290521	Pdgfra	0.681988	0.985275
1190377	Loc676420	0.305352	0.810247
7550121	Tes	-0.594339	-0.930984
5340487	Qars	-0.158405	-0.622772
2000338	Luzp1	-0.741403	-0.312407
1400605	Usp1	-0.0986943	0.642367
4390470	Flrt3	-1.08291	-1.68459
5820600	Apoc1	-0.391235	-0.678312
1230612	Aqp1	0.79151	0.685758
450372	Bok	0.231935	0.752704
5670722	Hspb1	0.789323	0.600554
3800427	Epb4.1L5	-0.100122	-0.601395
3400546	Slc12A2	-0.643532	-0.506623
2850020	Dlk1	-0.418919	-0.845125
4060327	Tgfbi	1.15145	0.899212
7650360	Lbh	-0.645763	-0.496547
5220440	Loc100047651	-0.332648	-0.589336
7400400	Loc100041103	0.972549	0.240662
990064	Ppt1	0.772076	1.01689
4290746	Uso1	-0.637598	-0.278388
4230348	Cebpb	-0.49908	-0.586905
6330008	Aldh1A2	-0.504446	-0.811244
1240324	Rab8A	-0.119111	-0.599093
4900743	Atp10D	-0.258579	-0.94732
6420739	Twist2	-0.638064	-0.518221
5290142	Wdr75	0.289826	0.651029
2350504	Thra	0.11191	0.682668
5870754	Aldh4A1	-0.17844	-0.627212
110717	Ai428936	-0.19469	-0.749552
5490121	Capn6	-0.781491	-0.809751
6290088	Pam	0.625847	0.641982
110561	Nrbp2	0.988642	1.76791
4260215	Gng2	-0.114871	-0.770841
4850669	Blm	0.220119	0.766018
6060646	Pbx2	-0.757481	-0.892095
5900541	Tex14	0.727536	0.764957
4610474	Prrg2	-0.441244	-0.709554
5900465	Tex19.2	0.701468	0.821378
4040440	Tnfaip8	0.796182	0.583249
1580114	Bai2	0.604582	-0.0787793
1410300	Wnt5A	0.773937	0.486066
1510044	Loc100045484	-1.66301	-1.90999
6860176	Stk31	0.662687	0.545535
7000187	Tgm2	1.39335	1.37515
2140221	Slc40A1	0.381371	0.598253
6560605	Mmp16	-0.368257	-0.786807
4290278	Foxc1	-1.79276	-1.08378
6060082	Loc670044	-0.167101	-0.678082
5860725	6430527G18Rik	-0.342994	-0.629133
3890750	Zcchc18	-0.653973	-0.962766
2100398	Ptprk	-0.663014	-0.822391
4070025	Slc12A2	-0.72432	-0.686879
1260128	Fbxo6	0.761171	0.623857
5860315	Mmp11	-0.375581	-0.859768
160161	Aw551984	-0.70417	-1.17679
1580025	Shisa3	-0.722227	-0.95022
3610465	Vkorc1	0.397289	0.604315
1050095	Upp1	-0.60131	-0.798699
2260010	Psat1	0.710989	0.837266
3180192	Gjb1	0.099577	0.589647
1090739	Tmem143	-0.51619	-0.725772
1070592	Slc25A38	-0.173873	-0.590738
1780292	Ssbp2	-0.332183	-0.718627
3140041	2310046K01Rik	0.988632	1.29126
3840022	Tmtc2	-0.759906	-0.616808
3830445	Rbm35A	0.336727	1.13702
4850521	Adh1	-1.60675	-0.927704
5900386	Dpf3	-0.382565	-0.810555
4220674	Znrf2	0.370013	0.665168
3990477	Tpi1	0.168306	-0.716673
5270358	Lamp2	0.737837	0.439288
7160364	Fndc3B	0.160791	0.593429
270709	Irf2	0.25198	0.719221
7610767	Tceal5	-0.553789	-1.093
3370309	Mobkl2A	-0.312431	-0.673598
10176	Dusp4	0.218762	0.884935
6590278	Eg623661	0.0417842	0.61435
4150292	Phf17	0.277484	0.714285
4250692	Ltbp3	0.835522	0.540987
610717	Ccnd3	-0.567828	-0.688582
3170280	Col6A1	0.769647	0.556388
5560370	2810022L02Rik	0.735813	1.47521
1570474	Dazl	2.05336	1.77849
990438	Cotl1	-0.714391	-0.268286
3830608	Hoxd10	1.11963	1.44645
1570021	Hs3st3a1	1.99492	2.01074
5720112	Hoxa7	-1.3227	-1.42103
2450202	Gfra3	-1.64855	-1.71091
