# Supplementary material for: Fine Time Course Expression Analysis Identifies Cascades of Activation and Repression and Maps a Putative Regulator of Mammalian Sex Determination
Source: PLoS Genet. 2013 Jul 11;9(7):e1003630. doi: 10.1371/journal.pgen.1003630 (PMC3708841; doi:10.1371/journal.pgen.1003630)
Supplement: Dataset S2 — HMM state paths for each probe included in HMM analysis. This table contains the genes included in the HMM analysis and their state path through the trained HMM for both strains of mice. Each state path consists of 6 symbols, referring to in order their state at the 6 time points between E11.0 and E12.0. A 0 state refers to similar expression, M to male-enriched expression, and F to female-enriched expression. For example, genes expressed higher in males starting at E11.2 and continuing through the end of the window will have the state path 0MMMMM. (XLSX) [file pgen.1003630.s002.xlsx]

## Sheet: HMM data
Gene Symbol	probeID	129 HMM Path	B6 HMM Path
Dab2	1050609	000000	000000
Ctnnal1	2320168	000000	000000
F2R	3990053	000000	00000M
Upf1	1770605	000000	000000
Heph	2260382	00000F	000000
5730494N06Rik	3290753	000000	000000
Cdk2Ap2	4180270	000000	000000
Mrps25	6270020	000000	000000
Gpx3	7320053	00000M	000000
Akap12	2320341	0000FF	000000
Dus4L	4120309	000000	000000
2810003C17Rik	3610239	00000F	000000
Bscl2	4590164	000000	000000
Kcnh2	5890100	000000	000000
Pik3R4	5890458	000000	000000
Mkrn2	6900176	000000	000000
Slc1A4	3830709	0000FF	000000
1110034A24Rik	10707	000000	000000
Col16A1	3830706	000000	0000MM
Rpl29	3060687	000000	000000
Nnat	7570609	000000	000000
Sema5A	1660605	000MMM	0000MM
Lamc1	5050427	000000	000000
Pdgfrb	6350753	000000	000000
Pparbp	2900121	000000	000000
2310022B05Rik	7380296	000000	000000
Gpr182	6330088	000000	0000MM
Zmat4	270068	000000	000000
Ets1	6020398	000000	00000M
Smad5	3780382	000000	000000
Calml4	4850754	000000	000000
Loc100045403	6940209	000000	000000
Fermt3	160259	000000	000000
3000004C01Rik	2680010	000000	000000
Atp6V1G1	1110113	000000	000000
Arrdc3	1980411	0000FF	000000
Bin1	3120706	000000	000000
Mapkapk3	7040161	000000	000000
Rnf114	3120259	000000	000000
4921521F21Rik	2470653	000000	00000M
Pcyt1B	70661	000000	000000
Pcnx	70669	000000	000000
Trmt1	7550240	000000	000000
Gp38	1340446	000000	000000
Fancc	4610484	000000	000000
Bc056474	1410332	000000	000000
Echs1	3450162	00000F	000000
4933428G09Rik	6520543	000000	000000
Snx10	3450167	000000	000000
Tnfrsf19	2060546	000FFF	0000FF
Chst2	2060544	000000	000000
Lancl1	2140553	000000	000000
Bc060615	2570041	000000	000000
Atp1B1	4200605	000000	000000
Rsf1	6220332	000000	000000
1810009N02Rik	2000037	000000	000000
Dab1	3140128	000000	000000
A830059I20Rik	5900731	000000	000000
Rtn3	4250220	00000F	000000
Fusip1	1440678	000000	000000
Map3K7Ip2	6270753	000000	000000
Dhcr24	4250228	000000	000000
Abhd1	5340500	000000	000000
Slc25A32	4880309	000000	000000
Rbmx	4480292	000000	000000
Cyp4F16	540075	000000	000000
Arrb2	1110451	000000	000000
Smpdl3B	3440132	0000FF	0000FF
Lbh	5670440	000000	0000MM
Cdc42Ep3	4150739	000000	000000
Ube3B	3800402	000000	000000
Mpl	3460392	000000	000000
Ireb2	3170450	000000	000000
Ubr5	7320288	000000	000000
Aldh3A2	6130523	000000	000000
Adcy2	1740541	00000F	000000
Lgsn	1470554	000000	000000
Cpxm1	1470553	000000	000000
Tmem134	290735	000000	0000FF
Pter	360386	000000	000000
Kank3	2810075	000000	00000F
Cul7	5260309	000000	000000
Irf1	6660634	000000	00000F
Sfrs16	4260307	0000FF	000000
Tmem19	5690095	000000	000000
Col12A1	3870360	000FFF	0000FF
Ube2L6	6350114	00000F	000000
Rab15	6590343	00000F	000000
Ric3	5810114	000000	000000
Cited2	7210139	000000	000000
Ebpl	110630	000000	000000
Kif3C	110634	000000	000000
Ctdspl2	4290196	000000	000000
Map2K7	1500445	000000	000000
Sdc4	1470121	00MMMM	000MMM
Loc100048721	1470128	000000	000000
Tmed4	580215	000000	000000
Cdk5Rap2	110494	000000	000000
Fbxo34	4040309	000000	000000
Eps15L1	6330504	000000	000000
Guk1	1690377	000000	00000F
Sh3Kbp1	1690376	000MMM	00000M
Apoe	7210687	0000FF	0000FF
Espn	6620544	00MMMM	00MMMM
Tgs1	1690370	000000	000000
2810004N20Rik	4760433	000000	000000
Nqo2	6110014	000000	000000
Tmem159	3060056	000000	000000
Igf2	5050653	00000F	000000
Bc017612	7380048	000000	000000
Ttc19	1070300	000000	000000
Selplg	1070307	000000	000000
Saps1	1070309	000000	000000
Setd8	1690114	000000	000000
Thtpa	2100524	000000	000000
Ahsg	2100035	000MMM	0000MM
Cyhr1	2690491	000000	000000
Arid5B	1050168	0000FF	000000
Bcl2L2	5080338	000000	000000
Scotin	6960674	000000	000000
Zfp213	2450768	000000	000000
Dnase2A	5080333	000000	000000
1810046J19Rik	7040286	000000	000000
Acot10	20735	000000	000000
Etsrp71	2120500	0000MM	00000M
Fam110B	5890719	00000F	000000
Fbxo16	240315	000000	000000
Tirap	780619	000000	000000
Acvr2B	2140706	000000	000000
Pknox2	4860537	0000M0	0000MM
Fuk	1430768	000000	000000
Wdr6	6510546	000FFF	000000
Hdac10	6510544	000000	000000
Cxcl12	20088	000000	000000
Sult5A1	2190753	000000	000000
Oasl2	4830010	000000	00000F
Armcx6	10390	000000	000000
B230339M05Rik	510243	000000	000000
Chek1	10397	000000	000000
Kctd14	6840048	000000	000000
Kcnc4	4010465	000000	000000
Sirpa	3400646	000000	000000
Cntn1	6180243	00000F	000000
Med4	3710187	000000	000000
Rangap1	2070253	0000MM	0000MM
Laptm5	940438	00000F	000000
Parva	290037	000000	000000
Zfp87	2570187	000000	000000
Loc100044204	3830048	0000FF	0000FF
Ptp4A2	6180309	000000	000000
Malt1	3830040	000000	000000
Sip1	1300279	000000	000000
D10627	4640242	000000	000000
Loc669660	4640717	000000	000000
Mras	6520156	00000M	0000MM
1810011O10Rik	7100639	000000	000000
Col14A1	6380048	00000M	000000
Atxn2	4390593	000000	000000
2010001J22Rik	1260538	000000	000000
Tmem147	6940014	000000	000000
G6Pc2	5900672	00000F	0000FF
Gldn	1260021	000MMM	000MMM
Dtna	1260025	0000MM	00000M
Rnf167	5720300	000000	000000
Tmed9	610162	000000	000000
Mdk	2470465	000000	000000
Rnpep	1740711	000000	000000
S100A9	1980603	000000	000000
Neo1	1090288	0000FF	000000
Mrps23	2570451	000000	000000
Trappc6A	4560162	000000	000000
Ogdh	940168	000000	000000
L1Td1	6980577	00000M	000000
Tapt1	3130129	000000	000000
Mrps2	730327	000000	000000
Plekhg2	4060239	000000	000000
9030224M15Rik	7650278	0000FF	000000
Smc1B	730328	00000F	000000
Agpat2	3130121	000000	000000
4933427D14Rik	6860446	000000	000000
Aldh2	2340349	00000F	0000FF
2610029G23Rik	1580097	0FFFFF	000000
Suds3	5360064	000000	000000
Tnnt1	620064	0000FF	0000FF
Cdkn1B	2810243	000000	0000FF
2600010E01Rik	620066	000000	00000M
Lcn13	2810241	000000	000000
Palm	6380349	000000	000000
Rcor2	160470	00000M	00000M
Ccl9	7050538	000000	000000
Fxyd6	6550309	0000MM	0000MM
Gm114	6550465	000000	000000
Loc100048726	6660152	000000	000000
Ptprg	2140082	000000	000000
Cnnm2	6100520	00000F	000000
Cugbp2	6100523	00000F	000000
Tardbp	110577	000000	000000
Marcks	1820224	000000	000000
Ifngr2	580682	00000F	00000F
Paqr7	6450370	00MMMM	000000
Atl3	460040	000000	000000
Bicc1	460593	000000	000000
Gnb4	1580133	000000	000000
Chmp2A	1030242	000000	000000
Grik4	4210707	000000	000000
Jakmip1	4210706	000000	0000FF
Tdrkh	1990142	000000	000000
4921528G01Rik	7050390	00000M	000000
Pde1B	3360343	000000	000000
Tspan2	4120360	000000	0000MM
Rnf219	1430576	0000FF	00000M
Igsf3	2100201	0000MM	0000MM
Bcl2L1	1240546	000000	000000
B2M	5570253	000000	000000
Zfhx3	150605	000000	000000
Creb3L2	1230201	000MMM	000MMM
Darc	7000746	000000	000000
Tnrc18	150592	000000	000000
Loc100046608	3520020	000000	00000M
Eg245297	2600128	000000	000000
Pitpna	5050228	000000	000000
Fkbp2	1050082	000000	000000
Prmt7	2230307	000000	00000F
Prmt2	4900592	00000F	00000F
Stmn2	3870095	000000	000000
Cog6	7150768	000000	000000
Peg3	5910241	0000FF	000000
Pnliprp1	6270400	000FFF	000000
Gripap1	2760113	000000	000000
Usp25	5550037	000000	000000
Loc100045019	3390241	000000	000000
3830406C13Rik	3170221	000000	000000
Dhh	1500112	000MMM	000MMM
Fkbp14	7560632	000000	00000M
1500012F01Rik	540138	00000F	000000
Tmem41A	6940224	00000F	00000F
Orai1	1340465	000000	000000
Angpt2	3120278	000000	000000
Nlgn2	3170592	00000F	000FFF
Car13	3170593	00000F	000000
Fez1	6560546	00000F	000000
Tead2	1770224	000000	000000
Grasp	7160750	00000M	000000
6330503K22Rik	5080162	000000	000000
Klhl13	10767	000000	000000
Gm2A	10768	00000F	000000
Vps11	3130717	000000	00000F
Gab3	4830487	000000	000000
Leprel1	6330086	000000	000000
Foxn3	5130703	000000	000000
Rab36	5490307	000000	000000
Snai1	4860255	000000	000000
Zfp817	2900504	000000	000000
Plekhm1	4610753	000000	000000
Cdc37L1	870706	000000	000000
Bcl6	870707	0000FF	000000
Nosip	4810246	000000	000000
Ccnd1	5690441	0000M0	00MMMM
Rnf8	4880324	000000	000000
Apoc1	1710066	0000FF	00000F
Camk1	4490044	0000MM	000000
Nsbp1	4830731	000000	00000M
Ppme1	10184	000000	000000
Degs1	3420538	000000	000000
Rnps1	2750356	000000	000000
Lgr5	5700689	000MM0	0000MM
Epb4.1L5	3800427	000FFF	000000
Cdk2	1740039	000000	000000
Tmed3	2710445	000000	000000
0610007C21Rik	2710446	000000	000000
Cecr5	1260494	0000MM	0000MM
Wipi1	1030523	000000	000000
Loc100046841	2630044	000000	000000
Asb13	4070075	000FFF	000000
Ptgis	3140100	000000	000000
Ecm1	620291	000000	000000
Pnpla6	6250414	000000	000000
Rtn1	6380255	000000	000MM0
Lsm14B	7610086	000000	000000
B4Galt3	360102	000000	000000
Trim47	6380524	000MMM	0000MM
Ctsl	6350132	000MM0	000000
4930504E06Rik	6650131	000000	000000
Csda	7560035	000000	000000
Anks6	3870301	000000	000000
Atm	6280605	000000	000000
Fbxo31	650020	000000	000000
Ppan	1510347	000000	000000
Cacybp	150367	000000	000000
Reep1	4760630	000FFF	00000F
Lrrn1	430008	0000FF	000FFF
Aifm2	4490452	000FFF	0000FF
Acp6	1030386	000000	000000
Sprr2G	4220037	0000FF	000000
C1Qtnf4	5670039	0000FF	00000F
Bcat2	7200324	000000	000000
Copg	7650026	000000	000000
Ythdf1	6980327	000000	000000
Rmnd1	1170022	000000	000000
Hdhd2	1990333	000000	000000
Ppp2R5D	3180133	000000	000000
Ssbp4	4760458	000000	000000
Tes	4210138	000000	000000
Aqp1	4210139	000000	000000
Traf4	5810593	000000	000000
Cryba4	7050255	000000	000000
Edem2	1070678	000000	000000
Pfkm	6250672	0000FF	00000F
Fahd2A	3180446	000000	000000
Tmie	5390632	000000	000000
Hbb-B1	670403	000000	000000
Atp6Ap2	5570068	00000F	000000
Rhobtb2	2690475	000000	000000
Wisp1	130239	000MMM	0000MM
Txn2	7550711	000000	000000
Amigo3	2320730	000000	000000
Senp5	2320735	000000	000000
Map1Lc3A	3190100	000000	000000
A730017C20Rik	830358	00000F	0000FF
Bcap29	2760349	000000	000000
Psat1	2260010	000000	0000MM
Robo1	2760343	00000M	00000M
Smcr7L	3290541	000000	000000
Setd8	6020725	000000	000000
Ccne2	6020722	000000	000000
Rsad2	5560474	000000	00000F
Tmc4	4200451	00000F	00000F
Pmm2	4830255	000000	000000
Col1A2	2690619	000000	000000
D14Ertd449E	240373	0000FF	000000
Tax1Bp3	780634	000000	000000
Dcp1B	6580044	000000	000000
Tle4	3800168	000000	000000
3010003L21Rik	450475	000000	000000
Loc100045542	2680739	000000	000000
Ntng1	2100546	00000M	000000
Nedd9	2570440	00MMMM	000MMM
Fxn	1780626	00000M	000000
Ahnak	380102	00000F	000000
D12Ertd647E	1110280	000FFF	00000F
Sema3F	6560487	000000	000MMM
Cd83	7150377	00000F	00000F
Pts	2450373	000000	000000
Sec22C	2070278	000000	000000
Hip1	2070270	000000	000000
Hist1H2Bh	5420451	000000	000000
Nfkbiz	6650458	00000M	000000
Cxxc4	4390064	00000M	000000
Rpap1	4390066	000000	000000
4930432O21Rik	6040379	000000	000000
Scnm1	160747	000000	000000
Arl2Bp	3890538	00000F	000000
Naca	5290086	000000	000000
Kdelr3	5550201	00000M	000000
Gm817	1500327	000000	000000
Sdf4	1980593	000000	000000
Hoxa9	1500328	000000	000000
Snta1	4860114	000000	000000
Cox7A2L	1260554	00000F	000000
Cachd1	4480152	0000FF	000000
Pdcd10	5900615	000000	000000
Dpagt1	5340593	000000	000000
Sypl	2060669	000000	000000
Abat	6020181	000000	000000
4631426J05Rik	2570435	000MMM	00000M
Gdf10	3120136	000000	0000MM
Rfc1	3940577	000000	000000
Nfatc4	6860288	0000FF	0000FF
Hoxb7	2470441	00000F	000000
Frag1	7610411	000000	000000
Polm	3440301	000000	000000
Nudt22	3890390	000000	00000F
Bc057627	4220739	000000	000000
Adamts16	3130450	00MMMM	000MMM
Ela1	5290438	000000	000000
Rpl24	3890398	000000	000000
Dapk1	4220731	000000	00000F
Phc1	3400019	000000	00000F
2810403A07Rik	730300	000000	000000
Wsb2	2900255	00000M	000000
Cdh3	6770377	000000	000000
Tekt1	6770376	000000	000000
Ciapin1	2850482	000000	000000
Prnp	6770379	000MM0	0000MM
Slc4A3	4540497	000000	000000
Thg1L	6280296	000000	000000
Arf5	1570398	000000	000000
D16H22S680E	1570424	000000	000000
Hemgn	6450576	000000	000000
Fcgr4	830632	000000	000000
Gale	5220187	00000M	000000
Ing4	6550408	0000FF	0000FF
Doc2B	3190291	0000FF	0000FF
Stat3	6660176	000000	000000
Pkp2	4230619	0000FF	000000
Coq5	2850730	000000	000000
Pgpep1	4220193	000MM0	0000MM
Elfn1	2320129	000FFF	0000FF
Zswim1	130427	00000M	000000
Fblim1	4260195	00000M	00000M
Mex3A	3990092	000000	000000
Mybl2	3840121	000000	000000
Nav1	4290544	000MMM	0000MM
B2M	6110736	000000	000000
4833439L19Rik	6110731	000000	000000
Gga3	1710546	000000	000000
Cox18	130689	000000	000000
Sh3Bp5L	7210497	000000	000000
Trappc4	1240523	000000	000000
Wars	2350397	000000	000000
Arhgap12	5260114	000000	000000
Ptpro	1780019	000000	000000
Dlgap4	5260440	0000FF	000000
Ai132487	5260441	000000	000000
Snx30	5270671	000000	000000
Pdpk1	5270674	000000	000000
Klhdc4	6060154	000000	000000
Eif2S3X	3360100	FFFFFF	FFFFFF
Clec16A	5090739	000000	000000
Obfc2B	1190075	000000	000000
Bag1	5090731	000000	000000
A330021E22Rik	7150563	000000	000000
Sumf2	3180279	000000	000000
Mapk13	1440671	000MMM	000MMM
Phlda3	1980021	000000	00000M
Hbb-B2	580402	000000	000000
Bop1	6330333	0000MM	000000
Gm347	4040170	00000F	00000F
Agps	6940598	000000	000000
Mbtd1	580408	00000F	000000
Zfyve26	5550050	000000	000000
Acvr1	1660397	000MMM	0000MM
Edem2	3390739	00000F	000000
Rbm28	3390228	000000	000000
Bace2	3390221	000FFF	0000FF
Llgl2	1990019	000000	000000
Ints12	6200519	000000	000000
Tnip1	3170204	000000	000000
1700113I22Rik	5960097	000000	000000
Entpd4	5690463	000000	000000
Rab43	2230184	000000	000000
Nubp2	160215	000000	000000
Cat	4760356	000000	000000
Mmd2	5960543	00MMMM	00MMMM
Dido1	7400315	000000	000000
Sertad4	380639	000000	0000MM
Zfp94	380634	00000F	00000F
C1Qtnf7	2850138	000000	000000
Ripk1	1300402	000000	000000
Spata2L	5130546	0000MM	000000
Adora1	5080100	000000	000000
Gal3St1	3830296	000MMM	0000MM
Serinc3	1770201	000000	000000
Has2	2900692	00000M	000000
Trip6	2120717	000000	000000
2310005E10Rik	2120243	000000	000000
Sgk3	4920553	000000	000000
Axin2	1440630	000FFF	0000FF
Lmf1	20296	00000M	000000
Polr1D	3420554	000000	000000
Gucy1A3	3440463	000000	000000
Pik3R1	5050731	0000FF	000000
Pex19	6580563	000000	000000
Smtnl2	6520056	000MMM	000MMM
Tgfbi	450133	000000	0000MM
Alg5	1400450	000000	000000
Pdia3	3460356	000000	00000M
Pank4	1740500	000000	000000
Plod1	1740504	000000	000000
Pnpla7	1740059	000000	000000
Ccdc77	2630068	000000	000000
Eg433224	1470519	000000	000000
Ppfia3	630735	000000	000000
Scara3	630041	00000F	000000
Car14	5870220	00000F	000000
D9Ertd280E	6290279	000000	000000
Tmem185B	4070097	000MMM	0000MM
Tomm34	1940327	000000	000000
2010305A19Rik	430240	000000	000000
Tek	2360519	000000	000000
Perld1	1260612	000000	000000
6720456H20Rik	6370014	000000	000000
Gpx8	3870328	000000	000000
Tlk2	870646	000000	000000
Pik3Cg	3450075	000000	000000
Leo1	6060368	000000	000000
Fubp3	6450148	000000	000000
Zmym3	3450072	000000	000000
Snx21	6940608	0000FF	0000FF
Rarres2	6060367	0000FF	00000F
Rgs9Bp	430026	000000	000000
Cck	430025	000000	000000
Rasl11A	4230136	000FFF	0000FF
Nit1	4560739	00000F	000000
Tmem174	1470168	0000FF	0000FF
Cirh1A	4040343	000000	000000
Foxred1	2810162	000000	000000
Ass1	7560338	00000M	000000
Nfat5	4730196	00000F	000000
Galt	4220053	000000	00000F
Diablo	6980301	000000	000000
Loc100046129	1770441	000MMM	0000MM
Snx5	7380142	000000	000000
Mrpl48	7210398	000000	000000
Myo5A	770575	000000	000000
Zfp608	4210113	000000	000000
Ddx24	5360601	000000	000000
0610031J06Rik	5810243	00000F	000000
Mapk12	4570414	000000	000000
Tjp2	5360608	000000	000000
A430005L14Rik	6480441	000000	000000
Cpa1	1340102	00000F	000000
Mns1	6280088	000000	000000
Mrc1	4730220	00000F	000000
Prpf3	7050278	000000	000000
Fkbp9	5960070	000M00	000000
Acly	7050274	000000	000000
2310016C08Rik	4290152	00000F	000000
D630003M21Rik	7320132	000000	000000
Tomm22	1010497	0000M0	000000
Tmem25	2350259	000000	000000
4921511K06Rik	3180465	000000	000000
Cgnl1	5570736	000000	000000
1200013B08Rik	4260400	000000	000000
Serpinb6B	5820056	00000F	000000
C530028I08Rik	4920039	0000FF	0000FF
Bc021891	5080373	000MMM	0000MM
Tgs1	2320243	000000	000000
Ankrd13B	240682	000000	000000
Arhgap26	1400204	000000	000000
Hhex	450736	000000	000000
Tspan32	830377	000MMM	0000MM
Gmppa	3190121	000000	000000
Mrps27	3800008	000000	000000
Rbm9	2030091	000000	000000
Ldoc1	6110500	000000	000000
Rnf181	3610398	000MMM	000MMM
Gas6	3290523	0000FF	00000F
Insl6	60050	0000FF	00000F
Rnf185	60056	000000	000000
Zfp251	60059	000000	000000
2310010B21Rik	5560414	000000	000000
Wnt10A	6510053	000000	000000
Khdrbs3	6220142	00000M	000000
Bc004728	3610025	000000	000000
Mpo	6580021	000000	000000
Antxr1	2260692	00000F	000000
Pdk4	4120131	000000	00000F
Vat1L	450452	000000	000000
Tbx3	990487	000000	000000
Mtap	5080594	0000MM	00000M
Glis2	1230017	000000	000000
Hist2H2Aa1	7150356	0000FF	000000
Emilin2	5910164	000000	000000
Tm4Sf5	3710491	00000F	000000
Srpx	6350474	000000	000000
Osbpl6	2940114	000000	000000
Snca	5130372	0000FF	00000F
Hba-A1	2000398	000000	000000
Usp39	4850674	000000	000000
Gpr137B	2650768	000000	000000
Cyp20A1	6560136	000000	000000
Irf5	3140646	0000FF	00000F
Loc668492	2470132	000000	000000
Sin3A	7330097	000000	000000
Rrp1B	6650431	000000	000000
Klhdc8B	6370386	00000M	000000
Akr1A4	940474	000000	000000
Dhrs7	3440639	000FFF	000000
Adrb2	3450440	000000	000000
Inppl1	5670072	000000	000000
Zfp579	6290598	000000	000000
Ppic	4480333	000000	000000
Syap1	6860400	000000	000000
Tssc1	6590722	000000	000000
Vav3	6770392	000FFF	000000
Trib2	540753	000000	0000MM
Zranb3	3140731	000000	000000
Ndufs7	6290041	000000	000000
Mfn1	1850706	000000	000000
Samd14	2810575	000000	000000
Hexdc	1090131	000000	000000
Nudt18	3990563	00000F	000000
Stbd1	1430129	00000F	000000
Limd1	4810520	000000	000000
Mmp15	6370521	000000	000000
Ptpn12	540288	000000	00000M
Fth1	7570382	000000	000000
Eltd1	4560121	00000F	000000
Sult5A1	3990746	00000F	000000
Rshl2A	2450553	000000	000000
Tbc1D5	6280414	000000	000000
Rad51L3	3290736	000000	000000
Manba	5690139	000000	000000
Treml1	6400307	000000	000000
1810065E05Rik	5220669	000000	000MMM
Birc5	1240446	000000	000000
Tmem183A	2750673	000000	000000
5133400G04Rik	2900441	000000	000000
Loc100047856	2810280	000000	000000
Mbp	2810288	000000	000000
Akap9	730725	000000	00000F
Cux1	1190273	000000	000000
Atg2A	2030152	00000F	000000
Bc030476	1780037	000000	000000
Gbl	3520241	000000	000000
Klhdc4	1500546	000000	000000
Prdx4	2000180	000000	000000
Luzp1	4040484	000000	000000
Klhl24	3290193	000000	000000
Prkcdbp	3290195	000000	000000
Trim3	1070551	000000	000000
Acta2	430068	000000	000000
Cxx1C	4730168	000000	000000
Lrrc16B	1990273	000000	000000
Gm484	6270192	000000	000000
Mmp14	3520066	000000	000000
Pcdh1	1990279	000000	000000
Loc100041835	650161	000000	000000
Csde1	3990411	000000	000000
Ivns1Abp	650168	00000F	000000
Epn3	5550070	000000	000000
Ube4B	4150138	000000	000000
Pdgfa	4150133	0000MM	0000MM
Mboat2	4210309	000000	000000
Pdlim1	7560673	000MMM	000MMM
Ift52	7560671	000000	000000
Lman2L	7560674	000000	000000
Hsd17B11	1340717	000000	00000F
Gchfr	1340711	000000	000000
Igfbp5	5080292	000FFF	000000
Lzts2	6960598	000000	000000
Caskin2	2940474	000000	000000
Col15A1	3850438	000000	000000
Kif3C	4670487	00000F	000000
Atp6V1G2	5290382	000000	000000
Cyp2D22	2340608	0000FF	0000FF
Gypc	2470634	000000	000000
1700025G04Rik	2850112	000000	00000M
Klf2	2970332	000000	00000F
Rps6Ka5	2850110	000000	000000
Bc060615	6420241	000000	000000
B230317C12Rik	990543	00000F	000000
Kndc1	6960376	000000	000000
Lrrfip1	6960377	000000	000000
Capn6	5490121	000000	000000
Col6A2	1440189	000000	000000
Eg432879	7330152	000000	000000
Frk	2120731	000000	000000
Tceb3	6510647	000000	000000
Nthl1	6860678	000000	000000
Ppp2R5B	20102	000000	000000
Paf1	6020228	00000M	000000
Ralbp1	2650370	000000	000000
Tcea3	2650372	000FFF	0000FF
Ppp4R4	3780491	000FFF	000000
Nicn1	5490343	00000F	000000
Zfp39	6760022	000000	000000
Tubb2B	650561	000000	000000
Loc641240	780315	000000	000000
Usp39	3440408	000000	000000
Timp3	1400309	000M00	0000M0
Loc544988	610091	000000	000000
Ier3	6520075	000000	000000
Pabpc4	4780541	000000	000000
Pgm5	6860095	000000	000000
Loc100047963	380215	000000	000000
Ybx2	2490349	000000	000000
Kcnab1	2570608	000000	00000F
Clstn1	1240296	000000	000000
Rnf208	2570603	000000	000000
Ptprs	4390639	000000	000000
Leprotl1	4050039	000000	000000
9630015D15Rik	2630086	000MMM	00000M
Sec24B	6380743	000000	000000
Gnptg	4540246	000000	000000
Zfp318	4780093	000000	000000
Dclk1	4780092	0000FF	00000F
Scd1	3890274	00000F	000000
Arhgap28	6100468	000000	000000
Prmt5	6380291	000000	000000
4930511J11Rik	4050255	00MMMM	00MMMM
Prkar1B	1410537	000000	000000
Dtx2	6980494	000000	000000
Nsmce2	7650524	000000	000000
Ntng1	1990519	000FFF	000000
Nxf1	4280167	000000	000000
Ift172	620121	000000	000000
Col2A1	7380164	0000MM	0000MM
Golim4	4220079	000000	000000
Adssl1	1770468	000MMM	0000MM
Agtr1A	3190553	00FFFF	000FFF
Ddx51	6650364	000000	000000
Cdc45L	3400754	00000M	000000
Scarb2	3310564	000000	0000MM
Mcph1	3170669	000000	000000
Noc4L	3180403	000000	000000
Limd2	4290133	000000	000000
Pip5K1A	4250608	000000	000000
Megf9	4250609	000000	00000M
Ebi2	2600377	000000	000000
Kptn	4250603	000000	000000
Rilp	4250601	000000	000000
Ppp1R3C	4900438	000MMM	000MMM
Ptbp1	5820070	000000	000000
Golga4	5360487	000000	000000
Cdc7	110259	000000	000000
Hspa2	5260095	000000	000000
B230380D07Rik	1440379	000000	000000
Tmem63A	5260097	00000M	000000
Ptn	830397	000000	000000
Evi5L	4760497	000000	000000
Slc9A3R1	6270296	000FFF	00000F
Fam129A	5310431	000000	00000F
Gabarapl1	5690301	000000	000000
Emb	270341	00000F	000000
4930519N13Rik	780670	000000	000000
Zfp292	450437	000000	000000
Bpnt1	6840164	000000	000000
1110012D08Rik	6180736	000000	000000
Iah1	7400437	000000	000000
Hist1H2Ag	70546	000000	000000
Napepld	1190735	000000	000000
Prr15	4850470	000000	00MMM0
Snx9	2900047	000000	000000
2410001C21Rik	6220722	000000	000000
Tmub1	7040592	000000	000000
2410004L22Rik	870241	000000	000000
Nrf1	2190554	000000	000000
Loc100046120	1300747	00000M	000000
Slc25A44	5550243	000000	000000
Rcan2	4850612	000000	000000
Gng13	2650743	000000	0000FF
Vezt	3060438	000000	000000
Tmc6	7100300	000000	000000
2810417H13Rik	7100301	000000	0000MM
Hdhd3	7400292	00000F	000000
Meis3	7400296	000000	000000
Med24	610040	000000	000000
Stac2	610047	000000	000000
Zfp330	870022	000000	000000
Sparcl1	270523	000000	000000
Stk35	1500364	000000	000000
Tmem117	2650129	0000MM	000000
Pols	7510743	000000	000000
Map2K7	3710215	000000	000000
Cx3Cl1	7650746	000MMM	0000MM
Nudt4	5340292	0000MM	0000MM
Neu3	5340291	000000	000000
Mettl6	2470402	000000	000000
Rnf182	3120170	0000FF	0000FF
Tmem132E	6480324	000000	000000
Ahsg	6480326	0000MM	0000MM
Rcsd1	6590296	0000MM	00000M
Lrrc28	4390022	000000	000000
As3Mt	840437	00000F	000000
4930515G01Rik	4610632	000000	000000
Ugt2B36	840431	000FFF	00000F
Lbr	4610630	000000	000000
Usp11	3140288	000000	000000
Klk1B4	6040626	000FFF	000000
Bc017158	4060292	000000	000000
Nuak1	4730349	000MMM	000000
Tal1	1580035	000000	000000
2510009E07Rik	7610239	00000F	00000F
Ttc8	3890136	000000	000000
Mfsd10	4890162	000000	000000
Ttc5	540553	000000	000000
Trub1	2630743	000000	000000
Ppm1A	540554	000000	000000
Cdc42Ep5	2140022	000000	000000
Cap1	3440343	000000	000000
Islr	3440341	00000M	000000
1500032D16Rik	6180092	000000	000000
Mobkl2B	2710019	000000	000000
Tsen15	6420672	000000	000000
Ndst1	4590593	000000	000000
Chkb	7650167	000000	000000
Fstl1	460576	000000	000000
2010106G01Rik	3460477	000000	000000
Serpinf1	2490575	00000F	000000
Cd1D1	2490577	000000	000000
Tinagl	1740338	000MMM	00000M
Acss2	4570333	000MMM	0000MM
Bc028528	3370221	00000F	000000
Zfp790	1570468	000000	000000
Fgf10	2600286	000MMM	00000M
Epha7	6250154	00000F	00000F
Mfap3L	5860446	000000	000000
Cd59B	5390193	000000	000000
Robo4	2630333	000000	000000
Abca7	2000692	00000F	00000F
Pisd	1470647	000000	000000
Hmgn2	610600	000000	00000M
Slc4A3	1820538	000FFF	00000F
Raet1B	50025	000000	000000
Usp21	3310176	000000	000000
Denr	2350139	000000	000000
Gdnf	1230142	00MMMM	000MMM
1200016B10Rik	2760240	000000	000000
Cux1	6270608	000000	000000
Snx15	4290678	000000	00000F
2900073G15Rik	5050711	000000	000000
Mrps7	4560504	000000	000000
Mmp2	3870072	000MMM	0000MM
Rgl1	1510020	000M00	000000
Mapk12	3870079	000000	000000
Tarbp2	6330379	000000	000000
3830406C13Rik	5890180	000000	000000
Loc100046518	1470392	0000MM	0000MM
Ppp1R14A	7050484	000000	00000M
Cd63	7050487	000000	000000
Sorcs3	7200110	000000	000000
Rab6B	3060600	000000	00000F
Pex6	2340537	000000	00000F
Emilin1	5960053	0000MM	00000M
Gm1673	5080722	000000	000000
Dct	130392	000MMM	000MMM
Pnpo	270754	000000	000000
Srf	1230731	000000	00000M
Sorl1	6960577	000000	000000
Akt3	7150521	000000	000000
Sult4A1	7050154	000000	000000
Il17Rd	7400603	0000MM	0000MM
Il17D	4670468	000000	00000F
Sdcbp	7400358	00000F	000000
Clic6	7040471	00000F	000000
41532	670161	000000	000000
Agfg2	60403	000000	000000
Cdk5Rap1	1050711	000000	000000
Pgm2	4200575	000000	000000
Dhrs7	2320521	000FFF	00000F
Scotin	1260673	000000	000000
Slc7A2	2970315	000000	000000
Plekhf1	1660685	000000	000000
Ppap2B	1660687	000MM0	000000
Mcee	5910554	000000	000000
Eif4E3	4810041	000000	000000
Rab6	2120209	000000	000000
Cyp26B1	20129	00MMMM	00000M
Tle6	780445	000000	000000
1110049F12Rik	780332	000000	000000
6720456H20Rik	2850215	000000	000000
Khsrp	4920593	000000	000000
Zfp688	650044	000000	0000FF
Sbds	5490369	000000	000000
Abcc10	3710026	000000	000000
Des	1780411	000000	000000
Gtpbp2	3850142	000000	00000F
Nid1	4010292	000000	000000
Slit3	870768	000000	000000
Crmp1	3830129	000000	000000
Ei24	6520010	00000F	000000
Gprc5C	1660020	00000F	000000
Ptp4A2	160491	000000	000000
Dbf4	3930176	000000	000000
2900011O08Rik	5670246	000FFF	0000FF
Wipi1	60598	000000	000000
Vangl2	4060593	000000	000000
Dido1	5270110	000000	000000
Tnc	5420333	000000	00000M
Tpst2	4640324	0000FF	0000FF
Tubb2B	2070008	000000	000000
Cct6A	360301	000000	000000
Wdfy1	2490360	000000	000000
Zfp423	4040735	000000	000000
Hhat	4040736	000000	000000
Commd1	4040739	000000	000000
Pex2	4780743	00000F	000000
H2Afx	1090327	000000	000000
Adamts4	5720064	000000	000000
Rufy1	540128	000000	000000
Asb4	540129	000000	000000
Meis2	6350196	000000	000000
Srrp	7510537	000000	000000
1110012J17Rik	2000739	0000FF	00000F
Camk1G	3060541	000000	000000
Wfdc1	4540598	000FFF	0000FF
Pfkm	4540593	000000	000000
Inadl	1940180	000000	000000
Lyz	5720609	000000	000000
Tgfb2	770754	000000	000000
D15Ertd682E	7380180	000000	000000
Samhd1	3190577	000FFF	000000
Bag3	6660653	000FFF	0000FF
Rbak	2480152	000000	000000
Alg8	4210403	000000	000000
Arl3	2450463	000000	000000
2610524H06Rik	1570148	000000	00000F
Bik	3800598	00000M	000000
Mcts1	3990332	000000	000000
D3Ucla1	5220142	000000	00000M
Trappc5	4760128	000000	000000
Cib2	4290114	0000FF	0000FF
Dusp6	60239	000MMM	000MMM
Scx	240646	000MMM	000000
B3Galt4	6330491	00000F	000000
Clec11A	2690411	00000F	00000F
Gyg	1050475	000000	000000
Clns1A	6420411	000000	000000
Fbxo21	460747	000000	000000
Trip10	2320201	000000	00000F
Tmem17	130703	000000	000000
Edn2	6960142	0000FF	00000F
Ttyh2	2260528	000000	000000
Srpx2	4120719	000000	000000
Csnk1G3	4880600	000000	000000
Itfg3	4260022	0000MM	000000
Upp1	4120243	000000	000000
Sae1	2630291	000000	000000
Cdkn1C	4570451	000FFF	0000FF
Ercc5	4260296	000000	000000
S100A8	1190546	000000	000000
41335	5860653	000000	000000
S100A10	6840180	000000	000000
Gtpbp4	5090097	000000	000000
Tia1	5310674	000000	000000
Gabpb1	4070598	000000	000000
Fxyd5	5310672	000000	000000
Rpgrip1L	1470072	000000	000000
Rgl2	5090543	000000	000000
Nans	5090541	00000M	0000MM
Zfp692	7150315	0000FF	0000FF
Sec14L1	5870722	000000	000000
Chpt1	4010356	000000	000000
Mrpl48	4920291	000000	000000
Tnc	270324	000000	00000M
Katnal1	6350437	000000	000000
2300002D11Rik	990221	0000FF	00000F
1700019D03Rik	1300768	0000FF	00000F
Slc35E1	3390435	000000	000000
Slc25A5	5870092	000000	000000
Crtc1	5290025	000000	000000
Bc057371	2680133	00FFFF	000000
Adam8	2680131	000FFF	0000FF
Pcyt2	7100328	000000	000000
Thap4	1500341	0000FF	000000
Mcfd2	1230152	000000	000000
Smad5	7100326	00000F	000000
Alg10B	5090379	000000	000000
Alkbh7	870598	000000	0000FF
Loc100047012	6580427	000000	000000
Taf9B	3780040	000000	000000
Tmsb10	3710278	000000	000000
Col4A1	4060102	00000M	000000
Fntb	2690102	000000	000000
C630028N24Rik	2570100	000000	000000
Nr1H2	670528	000000	000000
Arv1	1980682	000000	000000
Col2A1	6770603	0000MM	0000MM
Anxa11	2070615	0000MM	0000MM
Itga2B	6520221	000000	000000
Gadd45A	3890332	000MMM	000000
Epha7	4670148	000000	000000
Polr1D	4830632	000000	000000
Ctrl	4490324	00000M	0000MM
Zfp42	1110372	00000M	000000
Amph	5690563	00000F	000000
Megf10	4480373	000000	000000
2810408M09Rik	4860176	000000	000000
Hps6	5720291	000000	000000
5430437P03Rik	2030524	000000	000000
Tmem98	4810561	000000	000000
Rbms2	4890102	000000	000000
Hisppd1	290612	000000	000000
Eef1D	6370561	000000	000000
Loc100047651	5220440	00000F	000000
Znhit2	5670037	000000	000000
Loc100047870	6520730	000000	000000
Hgsnat	5670035	000000	000000
Dusp11	630343	000000	000000
Twf2	6520739	000000	0000FF
Slc27A6	2320470	0000MM	000000
D930001I22Rik	7210082	000000	000000
Ash2L	1740356	000000	000000
Ube2L3	2360470	000000	000000
Larp6	7570692	0000FF	000000
Abcc5	7560475	00000F	000000
Rhoj	6380156	000000	000000
Smtn	3370243	00000M	00000M
Mod1	1570338	000000	0000MM
Rad23A	1850746	000000	000000
Ai428936	110717	000FFF	0000FF
Pam	6290088	000000	000000
Eef2	2350484	0000FF	0000FF
Serpini1	2350333	000000	000000
Bc026590	1510224	000000	000000
1810008A18Rik	7380647	000000	000000
Pbx2	6060646	000000	000000
Foxc2	580601	000000	000000
Kctd5	1500504	000000	000000
Gadd45A	580609	00000M	000000
Tnfaip8	4040440	000000	0000MM
Loc100047800	4290653	000000	000000
Sp5	4290300	000FFF	0000FF
Snx2	4560528	000000	000000
Loc100045484	1510044	000000	000000
Bc016423	6480541	000000	000000
Fut10	7200132	000000	000000
Spc25	2000270	000000	000000
Gng10	7510025	00000F	000000
Ntsr1	580468	0000MM	000000
Unc119B	6550392	000000	000000
Loc100045300	1230538	000000	000000
Ptprk	2100398	000000	000000
Fbxo46	4150170	000000	000000
0610025P10Rik	6270482	000000	000000
Zfp623	1340753	000000	000000
Gsdmdc1	60390	000000	00000F
4121402D02Rik	5570348	000000	000000
Gpx1	1980301	000000	000000
Hsp90B1	6960553	000000	00000M
F8	2940435	000000	000000
Mical2	5690470	000MMM	0000MM
Wdr37	1070594	000000	000000
Slc25A38	1070592	000000	000000
2410016F19Rik	5560577	000000	000000
1190002N15Rik	5560576	000000	000000
Crls1	6960332	000000	000000
Vps33B	130040	000000	000000
Nudcd3	2320546	000000	000000
Ddx1	4120050	000000	00000M
Add1	3850386	000000	000000
Vsnl1	2760646	00000F	000000
Ube2O	4290647	000000	00000F
Bex2	1110162	000MMM	000MMM
Mrps17	6510603	000000	000000
Anxa2	3460296	000000	000000
Dcx	3870471	000000	000000
Mknk2	2690195	000000	000000
Sox8	2450279	0000MM	00000M
Upk3B	520333	000000	000000
Usp2	6560328	000000	000000
Srd5A2	6560639	000000	000000
Ncoa5	4390184	000000	000000
Cd55	1090064	000000	000000
Acadl	5860452	000000	00000F
Lamp2	6560327	000000	000000
Lgals8	6560326	000000	000000
Ptpla	3930156	00000M	00000M
St8Sia4	3780187	000000	000000
Lima1	1400348	000000	00000M
Ccnd3	5900433	000000	000000
Srp14	450195	000000	000000
Hsd17B12	4280474	000MM0	0000MM
Ai480653	5550168	000000	000000
Ptprv	5420358	00000M	000000
Grip1	380253	00000F	000000
Plxnd1	4050079	000000	000000
Coq6	4260504	000000	000000
Lrriq2	1260414	000000	000000
Metrn	4640161	00000M	00000M
Adk	3780239	00000F	000000
Ubtd1	4540202	000000	000000
Vapb	1940343	0000MM	00000M
3110001D03Rik	4640168	000000	000000
Cacna2D1	4850156	000000	000000
Gsdmdc1	7570204	000000	0000FF
Stard10	7570209	000000	000000
Cyp7B1	360187	00000F	000000
Egr1	6620079	000M00	0000M0
Nhsl1	50341	000000	000000
Rcc1	5720626	000000	000000
Ldoc1L	610315	0000FF	00000F
Rwdd3	650626	000000	000000
B230312I18Rik	1710286	000000	000000
Grb14	2810100	0000MM	0000MM
Oaf	2260494	00000M	000000
Stag3	160753	000000	000000
Csrnp2	1850082	000000	000000
Fbxl18	3190519	000000	000000
Mmp23	4180050	0000FF	0000FF
Gemin5	6550561	000000	000000
Mmab	540452	000000	000000
C130032J12Rik	1580209	000000	000000
1810049H13Rik	2850630	000000	00000F
Skap2	4250390	000000	000000
Wdr54	7320487	000000	000000
Vldlr	4480639	00000F	000000
Cog6	2320047	000000	000000
Hdgfrp2	6620692	000000	000000
Txlna	2450470	000000	000000
Pfn1	2450477	00000M	000000
Pnkp	6130360	000000	000000
Tbc1D25	4880196	00000F	00000F
3110007F17Rik	4250646	000000	000000
Rap2A	2480288	0000MM	000000
Mylk	1240348	000MMM	0000MM
Tmem53	6100392	0000FF	0000FF
2410146L05Rik	2370053	00FFFF	00000F
Gstm4	2320228	000000	000000
Chek2	3360400	000000	000000
Dfna5H	6840435	000000	000000
Tbc1D2	5690343	000000	000000
Ccdc3	5310471	000000	000000
Aw551984	1780152	000000	000000
Maged1	1780156	000000	000000
Poli	1030161	000000	00000F
Cd248	4210427	00000F	000000
Slc16A4	5390767	000MM0	000MM0
Mthfd1	7150484	000000	000000
Lgmn	1690719	000000	000000
Usp53	510400	000000	000000
Atp5L	5870446	000000	000000
Cyhr1	5870441	000000	000000
Entpd5	1240731	0000MM	0000MM
Cd276	5860327	00000M	000000
Spata7	4260762	000000	000000
Arl6Ip1	4280072	000000	000000
Mvd	2100097	000000	0000FF
Pdia4	4040274	00000M	00000M
Agrn	4040270	000000	000000
Mtbp	670377	00000M	000000
Smarcb1	670376	000000	000000
Ddb2	4900474	000000	000000
Gk5	1470053	000FFF	0000FF
Myl7	1010201	000000	00000M
Ctsf	5910452	000000	0000FF
Bat3	5910102	000000	000000
Pex11B	3780753	000000	000000
Fahd2A	4150692	000000	000000
Loc100048645	3870608	000000	000000
Dmrta1	240445	000000	000000
9130213B05Rik	2230026	0000MM	0000MM
H19	1440543	0000FF	0000FF
Zscan10	7380398	000000	000000
2610528E23Rik	3850593	000000	000000
Rps27L	2650253	000000	000000
Pik3R1	3060471	0000FF	00000F
Peg10	3060470	000000	000000
Mybl2	3060477	000000	000000
Zfp30	670594	00000F	000000
Gypa	1980519	000000	000000
2310045A20Rik	6200348	000MMM	0000MM
Lor	5360228	000FFF	00000F
Tax1Bp3	3170477	000000	00000M
Tmem38B	4540626	000000	000000
Ppie	2230242	000000	000000
Use1	70504	00000F	00000F
Cdkn1A	3130630	00FFFF	0000FF
Fhod1	2680372	000000	000000
Cpeb1	6480360	000000	000000
Cd79B	2060373	000000	000000
Hist1H4J	3870630	000000	000000
Cldn10	2340056	00000F	000000
Il17Re	6480369	000000	000000
Eml4	780768	000000	000000
Pnlip	870349	0000FF	000000
Fbxw5	4860376	000000	000000
Stk24	7160129	00000F	000000
Dusp2	4860379	000000	000000
Khdc1C	4730703	000000	000000
Ppap2A	4490309	000000	000000
Slc30A7	7330253	000000	000000
Ccnf	4890292	000000	000000
Rbl1	4890291	000000	000000
Bahcc1	1090484	000000	000000
Tceal5	7610767	00000F	000000
Mid1	2850403	000000	00000M
Acot7	6840392	000000	000000
Nadk	4670066	00000M	000000
Ibtk	450039	000000	000000
5730596K20Rik	5700296	000000	000000
Kras	6370541	000000	000000
Epha2	940546	000000	000000
Nanos3	540619	000000	000000
A930010I20Rik	630327	000000	000000
Zfp148	2810739	000000	000000
Sphk1	620372	000MMM	0000MM
H2-Ke6	3400184	000000	00000F
Sirt7	3400632	000000	000000
Ifit2	360041	000000	000000
Ppp3Ca	6450082	000000	00000M
Ano10	7510475	000000	000000
Eg545758	7560154	000MMM	000MMM
Txndc15	3890176	000000	000000
1700021F05Rik	1850762	000000	000000
Znrf1	6280746	000000	000000
Mybphl	6620196	000MMM	00MMMM
Il27Ra	6620446	000000	000000
Chd8	3520228	000000	000000
9130011E15Rik	4760594	000000	000000
Prickle3	3400450	000000	000000
Lxn	3520221	000000	000000
Eftud2	3360121	000000	000000
Bicd2	5810181	000000	000000
Gchfr	7570411	000000	000000
Hebp2	1500528	000000	000000
2610305D13Rik	1470608	000000	000000
4833442J19Rik	50136	000000	000000
Tcfap2C	50139	000000	00000F
Vkorc1	7650435	000000	000000
2500002L14Rik	4280445	000MMM	000MMM
Tuba3A	6270136	000FFF	00000F
Pqlc1	6270131	000000	0000MM
Coq6	7050372	00000M	000000
Uck2	7050370	000MMM	0000M0
Sorcs2	1690521	00000M	000000
D030056L22Rik	2000291	000000	000000
Tgm5	1070754	000000	000000
Csk	730039	000000	000000
Shisa2	6900397	0000MM	000000
Zfyve21	4900484	000MMM	000000
Hpcal1	4570736	000000	000000
Fads2	1980639	000000	000000
Zfp451	3360093	000000	00000M
Loc100045882	7040653	0000MM	000000
Pola2	670291	000000	000000
Rad50	110338	000000	000000
Palmd	5080279	000000	000000
Cldn15	6420594	000000	000000
Pip5K1B	1090239	000000	000000
Wdr76	1770754	000000	000000
Rpain	4250338	000000	000000
Wdr51B	2760202	000000	000000
Rnasen	3290689	000000	000000
Enpp1	3290133	000MMM	000000
Kank1	6550044	000000	000000
Slc38A5	5820753	000MMM	0000MM
Emp2	5820204	000000	000000
Epb4.9	5890059	000000	000000
Shroom3	5080187	000000	000000
Ankrd13A	2690201	000000	000000
Igf1	4490176	000000	000000
Bgn	2100402	000000	000000
Ecsit	3610414	000000	000000
Kcnk1	1450608	00000M	000000
Ctsc	990246	000000	000000
Sphk2	510367	000000	000000
Nanog	5090661	000000	000000
Manba	780376	000000	000000
Tle2	6580653	000000	00000F
Trove2	3840626	000000	000000
2310016C16Rik	3930050	000000	000000
Fbxw17	1780452	000000	000000
Fabp5	7550427	000000	000000
Hbp1	6760739	0000FF	00000F
Rb1	10438	000000	000000
Pak1	6560075	000000	000000
Acaa1B	4780528	000000	000000
Tirap	4780521	000000	000000
Prdx2	4780523	000000	000000
Crocc	5870110	000000	000000
Lpcat2	4670390	000000	0000MM
Als2Cr4	4050059	000000	000000
Ttpal	1260475	000000	000000
Tubgcp4	5130100	000000	000000
Cttn	4390300	00000M	000000
Tro	6770411	000000	000000
Zdhhc21	2650064	000000	000000
Cpt2	2000450	0000FF	0000FF
B9D1	2000451	000000	000000
Fkbp5	4850176	000000	000000
Lsm4	6040427	000000	000000
4930540L03Rik	5720021	000000	000000
Acaa2	4640187	0000FF	000000
Fahd2A	5290270	000000	000000
Bcas1	6560347	000000	000000
2810410P22Rik	3170131	000000	000000
Fjx1	5670170	0000MM	000000
Trim26	6980435	000000	000000
Ssbp2	1780292	00000F	000000
Tpcn1	650609	0000MM	0000MM
F2Rl2	650608	000000	000000
Adssl1	3190689	0000MM	000000
Sepn1	6550603	00000F	000000
Ifngr2	7650338	000FFF	0000FF
Pdlim7	6550609	000000	00000M
Sap30L	6550608	000000	000000
D11Bwg0517E	5700669	00000F	000000
Ldha	3190685	000M00	000000
Bc049806	380270	000000	000000
Adam23	3940286	000000	000000
Znrd1	2710240	000000	000000
Dctn3	3130372	000000	000000
Nos3	6290328	000000	000000
3110004L20Rik	3990484	000000	000000
Cdh3	4200093	000000	000000
Slc45A4	4220672	00MMMM	000MMM
Mycbp	6660619	000000	000000
Scp2	6100408	000000	000000
Slc46A1	540475	000000	000000
Trpc7	6650370	000FFF	000000
Rnf141	3890291	000000	000000
Spsb4	3370703	000000	000000
2310016C08Rik	3360241	000000	000000
Ppbp	110100	000000	000000
Loc100047167	3460026	000000	000000
Abcg5	4290400	000000	000000
Zeb1	4290403	000000	0000MM
Tspan7	6130431	000000	000000
Coil	6400068	000000	000000
Ctsc	1030368	000000	000000
Ensmusg00000068790	1990021	0000M0	000000
Tmem143	1170196	000000	000000
Impact	1780132	000000	000000
Arhgef6	5260035	000000	000000
Mgll	5310328	000000	000000
Ehd4	4210192	00000M	000000
Ednrb	4210196	000MM0	0000MM
Mfsd7C	380132	000000	000000
Rps3A	5390743	000000	000000
Lyrm2	6180753	000000	000000
Fah	5860348	00000F	000000
Acp2	5260253	00000F	000000
Loc100048313	1010324	000000	00000M
Bckdhb	3520148	000000	000000
Nars	6350386	000000	000000
Sec61A2	4280053	000000	000000
Mta3	1820725	0000FF	0000FF
Slc35B3	580341	000000	000000
Zbtb8Os	4040253	000000	000000
Luzp1	2000338	000000	000000
Ms4A6D	3180025	000000	000000
Tspo	2760544	000000	00000F
Mapre2	1660270	000000	000000
Pvrl2	150706	000000	000000
Mina	3390612	000000	000000
Myef2	650040	000000	00000M
Anln	1190201	000000	000000
Cct2	6330187	000000	000000
Rad51	6480739	000000	000000
2610027C15Rik	5560494	000000	000000
Nuak1	6860309	000MMM	0000MM
Socs5	270678	000000	0000MM
C1Qtnf3	270671	000000	000000
Pank1	1340095	000000	000000
3830402I07Rik	3060326	000000	000000
Ercc5	3390477	000000	000000
Kank4	5290068	000000	000000
Spag9	1500382	000000	000000
Iap	6900189	000000	000000
Prkrir	5960358	000000	000000
Fv1	1340544	000000	000000
Thnsl1	5360242	000000	000000
Tmed4	6200360	000000	000000
Bc030183	3120402	000000	000000
1110018J18Rik	6560424	000000	000000
Nphp1	7160328	000000	000000
Iqgap1	3830377	000000	000000
Alg8	3830372	000000	000000
Ap4M1	2810382	000000	000000
Serpine2	2120634	0000MM	0000MM
Zscan12	2690014	000000	000000
Ensmusg00000043795	380482	000000	00000M
Clpx	6770647	000000	000000
Hexim1	380484	000000	000000
Ndufb10	1300725	000000	000000
6430550H21Rik	7160142	000000	000000
Chpt1	7330274	00000F	000000
Mbd1	1110338	000000	000000
Nosip	3420477	000000	000000
Dmwd	2630491	000000	00000F
Nodal	6770402	00000M	000000
A330080J22Rik	4590228	000000	000000
Tspyl3	1090605	00000F	000000
Dut	5700279	000000	000000
Scnm1	2140048	000000	000000
Myl4	2510561	0000MM	0000MM
Lrrc8	630309	000000	000000
Grik1	3890370	000000	000000
Cryzl1	3390068	000000	000000
Atp9A	670414	000000	000000
Ctps	3140220	000000	000000
Pigl	6250288	000000	000000
Bach2	3460142	000000	000000
Armc8	6400382	000000	000000
Bpnt1	5700411	000000	000000
Sec14L1	3400612	00000F	000000
Rpap1	6380113	000000	000000
Aa415398	4050553	000000	000000
Cytip	6650070	000000	000MM0
4732456N10Rik	6620427	000000	000000
Ints3	3450192	000000	000000
Dok3	610291	000000	000000
Luc7L	3890192	00000M	000000
Dhrs7B	5340100	000000	000000
Adm	4280603	00000F	00000F
Loc100044298	4280608	000000	00000F
Cdca5	3310196	00000M	00000M
4833426J09Rik	4040400	000000	000000
Mdn1	3140326	00000M	000000
2810046M22Rik	7200719	000FFF	0000FF
Gyltl1B	5900274	000000	000000
Igfbp6	7380603	000000	0000FF
Ostf1	3360653	000000	000000
Sri	7650451	000000	000000
Zfp810	7650458	000000	000000
Ap2S1	1170347	000000	000000
Pdcd5	3940392	00000M	000000
Ttc39A	3940397	000000	000000
Zfp574	5360743	000000	000000
Hoxa9	7560543	000000	000000
Dusp2	1170521	000000	000000
Mro	7000470	000MMM	0000MM
Map2K6	3400474	000000	000000
Zhx1	6250131	00000F	000000
Usp29	6040243	000000	000000
Sema3F	6040242	000000	0000MM
Inppl1	6900379	000000	000000
Hnrpc	5960035	000000	000000
Rars	7380279	000000	000000
Keap1	3190021	000000	000000
Tpi1	6110170	00000F	000000
Frrs1	6270112	000000	000000
Gnptg	4890343	000000	000000
Cst3	6130669	000000	000000
Ube1X	3290112	000000	000000
Ppp1R2	2850192	000000	000000
Arhgap1	4670292	000000	00000F
Uhrf1Bp1L	6510176	00000F	000000
Tram1	7040187	000000	000000
2410008K03Rik	7040181	00000M	000000
Clecsf9	4590458	000000	000000
1110001J03Rik	4120017	000000	000000
2700097O09Rik	3610435	000000	000000
Thop1	990092	000000	000000
Rrbp1	6840600	000000	00000M
Tulp4	4260047	000000	000000
Dhrs7B	2100465	000000	000000
Upk1B	4880433	000000	000000
Atp2A1	780356	000000	000000
S100Pbp	270446	000000	000000
Bri3	870437	00000F	000000
Slc4A2	3800333	000MMM	0000MM
Ssr4	510349	000000	000000
Rnf10	510341	000000	000000
Arhgef18	130008	000FFF	00000F
4930544G21Rik	4010278	00FFFF	00000F
Lrfn3	3520600	000000	000000
Gstm1	3850129	00MMMM	000MMM
Dpm2	520377	000000	000000
Tssc1	520376	000000	000MM0
Ndel1	290468	000000	000000
Stard3	6760719	000000	000000
9130221H12Rik	70243	000000	000000
Ufsp1	1660731	000000	000000
Cops8	610762	0000FF	000000
Pla2G10	5870136	000000	000000
Obfc1	1500041	000000	000000
Cplx2	1500040	00000M	000000
Loc100044475	3120091	0000MM	0000MM
Rnase1	2190039	00MMMM	00MMMM
Nosip	1260458	000000	000000
Rnf6	5130129	000000	000000
Ndufs3	1260450	000000	000000
Ankrd54	3450768	000000	000000
2610524A10Rik	1940477	000000	000000
Atpif1	3450762	000000	000000
Nlrx1	6040403	000000	000000
Peli2	6040402	000000	000000
Glipr2	3940639	00000M	000000
4933417E01Rik	380070	000000	000000
Med23	3120678	000000	000000
Pygb	3170110	0000FF	0000FF
Hapln1	7380470	000MM0	0000MM
Bc067047	2810678	000000	000000
Lypd6	3440224	00000F	0000FF
Mpp6	2810673	00000M	000000
Ccng1	1410204	000000	000000
Aa407659	610356	00000F	000000
Ccdc127	840537	000000	000000
Ubiad1	2470270	000000	000000
Zcchc17	5700646	000000	000000
Tex264	540678	000000	000000
Arpc5	6590068	000000	000000
Arhgef4	6860544	0000MM	000000
Spop	540673	00000F	000000
Rab4A	3440041	000000	000000
Loc100045343	1570291	000000	000000
Phf19	4730131	000000	000000
Ap2B1	840753	000000	000000
Man2A2	4730132	000000	000000
Map3K11	4810424	000000	000000
Phlda1	4480180	000000	000000
Pnkp	3400286	000000	000000
Fbln2	4230228	00MMMM	00MMMM
Bc032265	4180014	000000	000000
Mical3	4200592	000000	000000
Nusap1	5220296	000000	000000
Stat2	6220594	000000	000000
Pex26	3370762	000000	000000
Col6A1	7210041	000000	00000M
Gart	4250681	000000	000000
Ttc13	3800537	00000M	000000
Grasp	3840040	000MMM	0000MM
1190005F20Rik	3840041	000000	000000
Ccrn4L	4250689	000000	000000
4632417K18Rik	1780279	0000MM	0000MM
Ngfrap1	360491	00000M	000000
A230051G13Rik	3310296	000000	000000
Sox12	2750750	000000	000000
Dpysl2	1030435	0000FF	000000
Ndufa6	4210600	000000	000000
Sel1L	5260019	000000	000000
Pdk3	5690382	000000	000000
Tmem66	4120220	000000	000000
Rps4X	4120224	00000F	000000
Pdyn	3610332	000MMM	000000
Chordc1	360725	000000	000000
Peli1	3360220	000000	000000
Prrx1	3710195	000000	000000
Hist1H1C	50079	000000	000000
Mxra7	5860367	000000	00000M
Hps5	6100026	000000	000000
Ap4S1	6100020	000000	000000
Ppp1R13B	430669	000MMM	00000M
Ndufa3	6330477	000000	000000
3000004C01Rik	6350367	0000MM	000000
Hspb6	4040386	000000	00000F
Stambpl1	6940491	000000	000000
Igfbp2	580364	0000FF	0000FF
2810410P22Rik	6940494	000000	000000
Ppnr	2230202	000000	000000
Cadps2	580369	000000	000000
Dok1	2230201	000MMM	000000
Tesc	5550711	000MMM	000MMM
Spcs3	3780717	000000	000000
Cops4	5960196	000000	000000
Mzf1	1500673	000000	000000
9530058B02Rik	270612	000MMM	000000
Zfp41	2340403	000000	00000F
Prdx2	1690753	000000	000000
Hdac11	5090079	000000	000000
Col5A1	4150386	000000	000000
Slc25A12	650390	000000	000000
Nagk	5290044	00000F	000000
Hmgcl	6580192	00000F	000000
Gstk1	5890487	000000	000000
Ush2A	5960376	000000	000000
Loc100048105	5960379	000000	000000
9130213B05Rik	4150471	000000	000000
Loc100046044	7160307	00000F	000000
Tmem218	2970091	00000F	000000
Rsad1	7160300	000000	000000
Ahi1	1300524	000000	000000
Ube2E3	2940209	000000	00000M
Cmtm8	7330070	000000	000000
Sytl2	3710563	00000F	000000
Dos	2120619	000000	00000F
Hexb	1940669	00000F	000000
Igsf1	6860711	000000	000000
Fbxo9	2140411	000000	000000
Gstp2	4920450	000000	000000
Emp1	7160167	000000	000000
Spg7	6020632	000000	000000
Fbln1	2690070	000000	000000
Cd97	990280	0000FF	000000
1700123O20Rik	7330296	000000	000000
H47	7100520	000000	000000
Mgst2	7330292	00000F	000000
Srebf2	4830129	000000	000000
Hoxa5	7100291	000000	000000
Pnrc2	2850441	000000	000000
Usp18	1580528	000000	00000F
Prr7	870608	000000	000000
Tbc1D22A	6510437	0000FF	000000
Bc057371	20463	000000	000000
Fam110A	2030674	000000	000000
Trak2	6510431	000000	000000
Tspan18	2320035	000000	000000
Brd2	7610722	000000	000000
Gpr19	3420326	000000	000000
Esm1	3420451	000000	00000M
Gabpb2	3420452	000000	000000
Atp7A	4010048	000000	000000
Creb3L2	4010047	000000	000000
Zfp395	6580338	000000	000000
Nvl	4010041	000000	000000
Stab1	2490286	000000	000000
Mrps10	1740626	00000M	000000
Aldh1A2	1090661	000000	000000
Pold1	5220358	000000	000000
Abhd4	6370270	000000	000000
Hcfc2	6370273	000000	000000
Ppap2B	2000551	000MMM	000000
Itgb1	3930307	000000	000000
Bfar	630674	000000	000000
Pvr	4850039	000000	000000
Spry4	3440692	0000MM	000MMM
Jarid1B	5870300	000000	000000
Ssh3	1940594	000000	00000F
Fgfr1Op2	2490068	000000	000000
Zmym5	3460161	000000	000000
Cst11	4390468	00000M	000000
Clec2D	7570181	000000	000000
Traf3Ip1	6280703	000000	000000
Letm1	6620152	000000	000000
Osbpl3	7560114	000000	000000
1700025K23Rik	5340161	000000	000000
Prune	5340162	000000	000000
Rala	1340326	000000	000000
Vdac2	2000121	000000	000000
Ccrk	5690445	000000	000000
Amfr	3450241	000000	000000
Prl3B1	1170328	000000	000000
Tpd52L1	5700433	00MMMM	000MMM
Espn	7650471	000MMM	0000M0
Syngr2	5570491	000000	000000
Btbd3	5810327	000000	000000
Trappc1	4280482	00000F	000000
Gadd45B	3370377	000000	000000
Arid4B	6450685	000000	000000
Sdpr	3180543	000000	0000MM
Agps	7320270	000000	000000
Arhgap30	4250544	000000	000000
Kcnd2	4760551	0000FF	0000FF
Wnt4	5260482	00FFFF	000FFF
Ptgds	5570672	000MMM	0000MM
Clic4	7040619	000000	000000
Chst11	2260326	000000	000000
Cfp	1770717	000000	000000
Taf12	450678	000000	000000
Rab40C	4590408	000000	000MM0
Ahsa2	4260685	000000	000000
Slc29A3	4290367	0000FF	0000FF
Mospd3	4290360	000000	000000
Nap1L1	6110152	000000	000000
Trabd	2690240	000000	000000
Stk25	780110	000000	000000
Loc100045439	240546	000000	000000
Rab33A	240543	000000	000000
Cbr3	2230411	000000	000000
Itga11	6960397	000000	000000
Mylc2B	3610100	000000	000000
Upp1	3520594	000000	000000
Loc100044934	4880452	000000	000000
Lrrc57	2100333	000000	000000
Rab28	4760373	000000	000000
Adrm1	4010215	00000M	000000
Gdpd2	510327	00000F	000000
3110035E14Rik	5340768	000MMM	000000
2210012G02Rik	5340767	000000	000000
Ppm1B	1980619	000000	000000
D4Wsu114E	5560040	000000	000000
Slc2A10	4900682	000000	000000
Klhdc9	5050138	000000	000000
Xrcc6	3940152	000000	000000
Echdc2	7150161	000000	000000
Tmem184B	3830612	000000	000000
Depdc1B	10161	0000MM	000000
Renbp	5900450	0000FF	0000FF
Tex2	2760601	000000	000000
Gapdh	5870154	000000	000000
Cga	5900458	000000	000MM0
Cad	2760608	000000	000000
Smarcc1	3170358	000000	000000
Alg12	3120079	000000	000000
Klk8	6200446	000000	000000
Mfge8	2120286	00000M	00000M
Echdc2	2650537	000000	000000
Sparc	5130148	000MMM	0000MM
Clcn2	1300082	000000	00000F
Mtch1	2650538	000000	000000
Ephb1	1940458	000000	00000F
Cdan1	2680450	000000	000000
Mboat2	7650646	000000	000000
Pkm2	3780291	000000	000000
Prkcz	5720575	000000	000000
Apbb1	5720577	00000F	00000F
Axud1	3170689	000000	000000
Itm2B	2970286	000000	000000
S100A1	940338	00000F	000000
Ralgps2	4390128	00000M	000000
Sec61B	380050	000000	00000M
Ifngr2	6760088	00000F	000000
Per2	5670424	000000	000000
Med8	5720682	000000	000000
Lrrk1	6550647	000000	00000F
Klk1B27	4670021	0000FF	000000
Rpe	610377	000000	000000
Mfap4	20075	000000	000000
Stx12	4480471	000000	000000
Ube2M	2060450	000000	000000
Epb4.1L1	6860528	000FFF	000000
Styx	4050768	000000	000000
Atp6V0D1	6290673	000000	000000
Stx8	3990441	000000	00000M
Rgs4	4780128	000000	000000
Angptl7	6520451	000000	00000M
Slc41A3	6550500	00000F	00000F
Nfatc2Ip	540437	000000	000000
Gja1	1710193	000000	000000
3200002M19Rik	4810400	000000	000000
Col9A2	3420156	000MMM	000MMM
Kcnab1	6130471	00000F	0000FF
6430706D22Rik	1710332	00000M	000000
Zdhhc14	1710333	000000	000000
Adk	6380095	0000FF	00000F
Hyal2	2810435	000000	000000
Dscr1L2	1570725	000000	00000F
Lef1	2710286	000FFF	00000F
Slc19A2	3310270	000000	000000
Prmt7	6250072	000000	000000
Gng2	4260215	000000	000000
Fgfr2	7380477	00000F	00000F
Nrp1	360743	0000FF	000000
Igf2Bp2	4570184	000000	000000
Gpr20	50053	000000	0000MM
Gpsn2	5900333	000000	000000
Adcy9	3310017	000000	000000
Tmem2	6770719	0000MM	000000
Arl3	2600204	000000	000000
Ccdc126	2600201	000000	000000
Psmb10	6350343	000000	000000
Lgals9	430132	000000	000000
Hist1H4M	150291	000000	000000
Rps15A	6270092	000000	000000
Stk17B	6270091	000000	000000
Thy1	7040201	000000	000000
Slmap	6270544	000MM0	0000MM
Slc7A3	6350349	000000	000000
Psmf1	1980168	000000	000000
Rpn2	7050092	000000	000000
Reep3	7210241	000000	00000M
Serping1	2000373	0000FF	0000FF
Ostm1	7200520	000000	000000
Cc2D1B	2000370	000FFF	0000FF
Adam8	7200037	000FFF	0000FF
Fut8	150035	00000F	000000
2410166I05Rik	460390	000000	000000
2310044H10Rik	6270326	000000	000000
St3Gal6	4150670	00000F	000000
Sdsl	5550736	000000	000000
Pbx2	2230086	000000	0000FF
Lgals3Bp	160463	000000	00000F
Tmem158	5090010	000000	000000
Fem1B	5090017	000000	000000
Zxda	7050673	000000	000FFF
Dhcr24	2100162	000000	000000
Klk1B5	2060136	000FFF	000000
Cwf19L2	2060139	000000	000000
Sys1	3710767	000000	000000
Dcp1A	4900541	000000	000000
Cdh1	5820184	000000	000000
Aurkaip1	5820639	000000	000000
Oaz2	5560180	000000	000000
Au022870	5080551	000000	000000
Fndc3B	7160364	000MM0	0000MM
Slco3A1	70037	0000MM	0000MM
Ccdc46	2260301	000000	000000
Btbd3	7150392	000000	000000
Tram1	5910431	000000	000000
Sh3Pxd2B	7150397	000000	000000
Mapk6	990110	000000	000000
Pip4K2C	60673	000000	000000
Unc13B	1110048	0000MM	0000MM
Abr	6180463	000000	0000FF
Mfsd10	2260162	000000	000000
Wwc2	2650239	000000	000000
Zfp101	1430634	000000	000000
Gipc1	1090468	000000	000000
4930402H24Rik	4830102	000000	000000
Wdr1	4890270	000000	000000
D10Ertd610E	290348	000000	0000FF
Rasl11B	290341	000000	000MMM
Smox	1660367	000000	00000M
Bcas3	2710709	000000	000000
Ap4M1	4900132	000000	000000
Mgst3	3710544	000000	000000
2310007F21Rik	4070445	000MMM	0000MM
Alox5Ap	5270279	00000F	000000
Bc003266	4070114	000000	000000
Alad	2510037	000000	000000
Pigp	940072	000000	000000
Syngr2	1240156	00000M	000000
1110008J03Rik	6560020	000000	000000
Irx5	6560021	00000F	000000
Thnsl2	6220025	00000F	00000F
Notch4	6380669	000000	000000
Pim3	290161	000000	000000
Alg2	2650494	000000	000000
Gdf3	2000577	000000	000000
Cdc42Ep2	3780338	000000	000000
Camkk2	4640609	00000M	000000
Iscu	4640600	000000	000000
Akr1C19	2070692	000000	000000
Hoxb2	360025	000000	000000
5730410E15Rik	4480221	000000	000000
Mmab	4390484	000000	000000
Rhpn1	2570546	000000	000000
Acad9	4480224	000000	000000
Plxdc1	7570619	000000	00000F
Pbx3	6380400	000000	000000
Smcp	5340142	000000	000000
Rdm1	2340167	00000F	000000
6720467C03Rik	6480296	000000	000000
Tmc6	7570475	000000	00000M
Casp7	4560612	000000	000000
Nsmce2	620242	000000	000000
9430028L06Rik	6560010	000000	000000
Mbd4	5570477	000000	000000
Gpx7	6280184	000000	000000
Arhgap1	160528	000000	000000
Tdrd7	3180521	00000F	000000
B230312A22Rik	6040286	00000F	000000
Mapk13	730059	000MMM	000MMM
Ptx3	5390136	000000	000000
Ifi30	4730367	000000	000000
Faah	6100255	000000	000000
3200001I04Rik	7320259	000FFF	00000F
Bc068157	6130593	000000	000000
Ush1C	2600431	000000	000000
6230427J02Rik	110424	0000MM	0000MM
Gprc5A	6060026	000000	000000
Loc212390	7100059	0000FF	00000F
C1Qtnf1	3850364	000MM0	0000M0
Tsen54	1770739	000000	000000
Tmem118	3990168	000000	000000
Jarid1D	5390398	MMMMMM	MMMMMM
Cd2Bp2	1430358	000000	000000
Cyb5R3	4590468	000000	000000
Brwd3	4180343	000000	000000
Bbc3	450615	00000F	000000
Igfbpl1	580767	000000	000000
Bcl10	7000563	000000	000000
Gusb	6180678	000000	000000
Raly	6180670	000000	000000
Idua	1780709	000000	000000
Rab18	3610470	000000	000000
Slc25A45	5870561	000000	000000
Hint2	5310110	000000	00000F
Fis1	1190670	000000	000000
Fbxo27	5860022	000000	000000
Gpha2	5270468	000000	000000
D12Ertd553E	610491	00000F	000000
Cdkn1A	7040491	000FFF	0000FF
Fbxo31	2190349	000000	000000
Fcgr3	3830678	000000	000000
Creld2	4860079	000000	00000M
Refbp2	7150189	000000	000000
Serpinh1	4850221	000000	000000
Tkt	7150184	000FFF	0000FF
Aldoc	5550470	00000F	000000
Fahd2A	5870176	000000	000000
Crispld2	3780102	000000	00000M
Yaf2	3170370	000000	000000
Nudt7	5420685	000000	000000
D330028D13Rik	270403	000000	00000F
Tubd1	270400	000000	000000
Mylc2B	870470	000000	000000
Klf5	6940379	000000	00000F
Tcte3	6040445	00000F	000000
Sh3Gl3	3710152	000000	000000
Cc2D1A	3170152	000000	000000
Ywhaz	4120370	000000	000000
Tbc1D20	5960438	000000	000000
Ethe1	5960435	000000	000000
Ankzf1	2340750	000000	000000
Gnb5	6760750	00000M	000000
Zfp295	380707	000000	000000
Cops7A	3890093	000000	000000
Loc100045617	6200376	00000F	000000
Pip4K2A	3140678	00000M	000000
Mycbpap	4640292	000000	000000
Mrps25	3130021	000000	000000
Smap2	1400523	000000	000000
Coq5	3140670	000000	000000
Tmem134	4070300	000000	000000
Sfrp1	4060398	000000	0000FF
Sall4	7330551	000000	000000
Rab22A	2340280	000000	000000
Garnl4	1440040	000000	000000
Rnf138	2340288	000000	000000
Smtn	620202	000MMM	00000M
Samsn1	6020400	000000	000000
Atp6V0A2	6220201	0000MM	000000
Gpr85	1260364	00000F	000000
Capn7	770692	000000	000000
Ank2	3890678	000000	000000
Zfp516	4540392	000000	000000
3830408P04Rik	3890673	000000	00000M
Tmem171	3890671	000000	00000F
Ilvbl	4890041	00000F	00000F
Dhrs1	290576	000000	000000
Hoxa2	5220259	000000	000000
Rbm12	2030424	000000	000000
C2Cd3	2630669	000000	000000
Cd97	2810632	0000FF	00000F
Wdr37	620474	000000	000000
Nln	5670112	000000	000000
Bc022224	2710114	000000	000000
6030405A18Rik	2750242	000000	000000
Bid	5700575	000000	000000
Nipsnap1	3990397	000FFF	00000F
2600001B17Rik	4560280	000000	000000
A930025D01Rik	1030471	00000M	000000
Lepre1	1030474	000000	000000
Zc4H2	6520474	000000	000000
Gstm6	6520471	000MMM	000MMM
Arrdc4	6060564	00FFFF	00000F
Sox2	630427	000000	00000F
Ndufa13	1070189	000000	000000
Spast	2350097	000000	000000
Xpr1	1070184	000000	000000
9030409G11Rik	1070673	000000	000000
Tpd52L1	3460224	000MMM	0000MM
4930438O05Rik	2490746	000000	000000
Pthr1	3460220	000000	000000
Itsn2	3310037	000000	000000
Cds1	6270528	000000	000000
Gna14	6350324	00000M	000000
Nol11	4280564	000000	000000
Ppil3	6100064	000000	000000
Usp33	7200544	000000	000000
Gsdmdc1	1980102	00000F	00000F
Tnnc1	1070452	000MMM	0000MM
Pkn1	1070451	000000	000000
Fabp3	1170468	0000MM	000000
Thsd7B	1690242	0000FF	00000F
Litaf	150019	00000F	000000
Loc100048721	650021	00000F	000000
Pbx2	3060162	000000	000000
Pgcp	6110471	000000	000000
Arf3	5570280	0000FF	000000
Inppl1	1990440	000000	000000
Slc7A8	3870681	000000	000000
Abcb8	1500634	000000	000000
Plekhg2	2970132	000000	000000
Bhlhb2	1230341	000MMM	0000MM
Arg1	1190445	000000	000000
Fadd	1230347	000000	000000
Hmgcl	7050612	000000	000000
Kcnj12	5090037	000000	000000
Gtf2H4	7400259	000000	000000
Tmco6	5960332	000000	000000
Slc25A11	7400521	000000	000000
Zfp160	5820619	000000	000000
Ddx1	780097	000000	000000
Sohlh1	1050050	000FFF	0000FF
Piwil2	6020187	000000	00000F
1500001L15Rik	4900520	000000	000000
Ppm1L	5570132	00000F	000000
Sar1B	6960215	000000	000000
Nme4	7160349	000000	000000
Slc35F3	5130424	000000	000000
Gch1	2320403	000000	000000
Sct	5080575	00000M	000000
Ppm1M	4180575	000000	000000
Sfxn1	4180577	000000	000000
Comtd1	20605	000000	000000
Trp53Bp2	4830347	000000	000000
Cenpp	20608	00000M	000000
Unc5C	2230603	000000	000000
Stard8	4860445	00000M	000000
Hrsp12	6180445	000000	000000
Ankrd39	3060349	000000	000000
Zfp46	6510470	000000	000000
Loc100047323	4830168	000000	000000
Ai413582	2030639	000000	000000
Ddx3Y	6510477	MMMMMM	MMMMMM
Med23	6560592	000000	000000
1500003O03Rik	6560593	000000	000000
Ephb2	3830241	00000F	000000
Kifc2	290369	000000	000000
Ccdc117	4780446	000000	000000
Atp1B2	5670328	000MMM	000000
Luc7L	4780445	000000	000000
Loc100044322	4010554	000000	000000
Pld3	6110037	000000	0000FF
Phc1	5670326	000000	000000
Pvrl3	4610369	000000	000000
Dsn1	2070458	000000	000000
Plekhg3	5870692	000000	000000
Nudt5	4610364	000000	000000
Zfhx3	6580376	000000	000000
Pttg1Ip	6330309	00000F	00000F
Nipa1	6770553	000000	000000
Ran	1050097	000000	000000
Ptpn18	4050689	000000	000000
Incenp	630634	000000	00000M
Foxa3	5290376	000000	000000
Nqo2	6520288	00000F	00000F
Fermt2	1780377	000000	0000MM
Plod2	3890465	000MMM	0000MM
Acot11	4850072	000000	000000
Serhl	6520280	000000	000000
Pglyrp1	3140246	0000FF	00000F
Vps24	5690537	000000	000000
Hdhd2	1090400	000000	000000
Pdia5	2900333	000000	000000
Vps53	2260543	000000	00000F
Stc2	2900338	000MMM	00000M
Tns4	1260113	000FFF	0000FF
H47	7380553	000000	000000
Anxa3	1580519	000000	000000
Nfib	4060075	00000F	000000
Cbln1	4060072	000MMM	000MMM
Inpp5F	5720239	00000F	000000
Ptk2	2470553	000000	000000
Aatf	5720722	000000	000000
E130012A19Rik	540398	000000	000000
Aard	2710324	00MMMM	00MMMM
Nfkbid	630091	00000M	000000
Gmpr2	630093	000000	000000
Klhl8	7610328	00000F	00000F
Smarcd3	1030044	00000F	000000
Fut8	6980221	000000	000000
Mgst1	3190438	000000	0000MM
[truncated: 3,660 more rows]
